# Supplementary material for: Pex14p Phosphorylation Modulates Import of Citrate Synthase 2 Into Peroxisomes in Saccharomyces cerevisiae
Source: Front Cell Dev Biol. 2020 Sep 15;8:549451. doi: 10.3389/fcell.2020.549451 (PMC7522779; doi:10.3389/fcell.2020.549451)
Supplement: TABLE S5 — Results of LC-MS analyses of Pex14p complexes affinity-purified from cells expressing Pex14pTPA wild-type or S266A and S266D phosphosite mutants thereof. [file Table_5.xlsx]

## Sheet: Column Headers
	Supplementary Table S5. Results of LC-MS analyses of Pex14p complexes affinity-purified from cells expressing TPA-tagged Pex14p wild-type or S266A and S266D phosphosite mutants. Pex14p-containing protein complexes were affinity-purified from digitonin-solubilized membrane fractions. MS raw data were analyzed using MaxQuant/Andromeda (version 1.5.2.8). Data presented in this table were extracted f…
	Protein Group ID	Unique identifier given by MaxQuant for each entry in the "proteinGroups.txt" output file
	Protein IDs	Identifier(s) of protein(s) present in the protein group according to the Saccharomyces Genome Database
	Gene Standard Name	Gene name according to the Saccharomyces Genome Database
	Fasta Headers	Fasta header(s) of protein(s) present in the protein group providing information about the protein(s)
	Molecular Weight [kDa]	Theoretical molecular weight (in kDa) of the leading protein sequence contained in the protein group
	Sequence Coverage [%]	Percentage of the sequence that is covered by the identified peptides across all samples analyzed
	Q-value	Local false discovery rate (i.e. ratio of reverse to forward protein groups)
	Score	Andromeda score for the best MS/MS spectrum assigned; derived from peptide posterior error probabilities
	Number of Proteins	Number of proteins present in the proteins group; corresponds to the number of entries in the column 'Protein IDs'
	Sequence Coverage [%] (WT/S266A/S266D - Rep1/2)	Percentage of the sequence that is covered by the identified peptides assigned to a protein group in the indicated sample and replicate
	Peptides (WT/S266A/S266D - Rep1/2)	Number of distinct peptide sequences identified that are assigned to the respective protein group per sample and replicate
	Unique Peptides (WT/S266A/S266D - Rep1/2)	Number of peptide sequences that are unique for the respective protein group per sample and replicate
	ID Type (WT/S266A/S266D - Rep1/2)	Indicates whether this protein was identified by MS/MS or only by matching between runs (ID, identification)
	iBAQ (WT/S266A/S266D - Rep1/2)	iBAQ value determined for the respective protein group per sample and replicate (iBAQ, intensity-based absolute quantification)
	Intensity (WT/S266A/S266D - Rep1/2)	Total MS1 intensity of all isotopic clusters associated with the identified amino acid sequence per sample and replicate
	MS/MS Count (WT/S266A/S266D - Rep1/2)	Number of sequencing events for this protein group per sample and replicate
	Mean Normalized iBAQ [%]	Mean of the normalized iBAQ value for the respective protein ± standard deviation (n = 2). iBAQ intensities of individual proteins were normalized to the summed iBAQ value of all proteins identified in each replicate, and the value for Pex14p was set to 100%.
	Mean Sequence Coverage [%]	Mean sequence coverage across both replicates ± standard deviation
	Mean # of Peptides	Mean number of peptides across both replicates ± standard deviation

## Sheet: Proteins (all)
	Protein Group ID	Protein IDs	Gene Standard Name	Fasta Headers	Molecular Weight [kDa]	Sequence Coverage [%]	Q-value	Score	Number of Proteins	Sequence Coverage [%] WT Rep1	Sequence Coverage [%] WT Rep2	Sequence Coverage [%] 266A Rep1	Sequence Coverage [%] 266A Rep2	Sequence Coverage [%] 266D Rep1	Sequence Coverage [%] 266D Rep2	Peptides WT Rep1	Peptides WT Rep2	Peptides S266A Rep1	Peptides S266A Rep2	Peptides S266D Rep1	Peptides S266D Rep2	Unique Peptides WT Rep1	Unique Peptides WT Rep2	Unique Peptides S266A Rep1	Unique Peptides S266A Rep2	Unique Peptides S266D Rep1	Unique Peptides S266D Rep2	ID Type WT Rep1	ID Type WT Rep2	ID Type 266A Rep1	ID Type 266A Rep2	ID Type 266D Rep1	ID Type 266D Rep2	iBAQ WT Rep1	iBAQ WT Rep2	iBAQ S266A Rep1	iBAQ S266A Rep2	iBAQ S266D Rep1	iBAQ S266D Rep2	Intensity WT Rep1	Intensity WT Rep2	Intensity S266A Rep1	Intensity S266A Rep2	Intensity S266D Rep1	Intensity S266D Rep2	MS/MS Count WT Rep1	MS/MS Count WT Rep2	MS/MS Count S266A Rep1	MS/MS Count S266A Rep2
	67	Q0045;Q0060	COX1	>Q0045 COX1 SGDID:S000007260, Chr Mito from 13818-13986,16435-16470,18954-18991,20508-20984,21995-22246,23612-23746,25318-25342,26229-26701, Genome Release 64-1-1, Verified ORF, Subunit I of cytochrome c oxidase, which is the terminal member of the mitoch	58.797	10.7	0	120.91	2	9.2	6.2	4.7	4.7	9.2	6.2	3	3	2	2	3	3	2	1	1	1	2	1	By MS/MS	By MS/MS	By MS/MS	By MS/MS	By MS/MS	By MS/MS	5847900	934580	4000700	1084000	6765800	1770600	52631000	8411200	36007000	9756300	60893000	15935000	9	7	7	8
	69	Q0085	ATP6	>Q0085 ATP6 SGDID:S000007268, Chr Mito from 28487-29266, Genome Release 64-1-1, Verified ORF, Mitochondrially encoded subunit a of the F0 sector of mitochondrial F1F0 ATP synthase; translation is specifically activated by Atp22p; ATP6 and ATP8 mRNAs are n	29.099	6.6	0	34.735	1	0	6.6	6.6	0	0	6.6	0	1	1	0	0	1	0	1	1	0	0	1	By matching	By MS/MS	By MS/MS	By matching	By matching	By MS/MS	0	21334	14413	0	0	49480	0	106670	72063	0	0	247400	0	1	1	0
	71	Q0120;Q0105;Q0110	BI4	>Q0120 BI4 SGDID:S000007273, Chr Mito from 36540-36954,37723-37736,39141-39217,40841-42251, Genome Release 64-1-1, Verified ORF, Mitochondrial mRNA maturase, forms a complex with Nam2p to mediate splicing of the bI4 intron of the COB gene; encoded by both	74.579	5.5	0	6.2186	3	3	2.7	3.9	2.7	2.7	4.2	2	2	3	2	2	3	1	0	1	0	1	1	By MS/MS	By MS/MS	By MS/MS	By MS/MS	By MS/MS	By MS/MS	4569700	958600	1772200	1045800	2538500	751110	123380000	25882000	47849000	28236000	68539000	20280000	4	7	8	5
	73	Q0140	VAR1	>Q0140 VAR1 SGDID:S000007275, Chr Mito from 48901-50097, Genome Release 64-1-1, Verified ORF, Mitochondrial ribosomal protein of the small subunit, mitochondrially-encoded; polymorphic in different strains due to variation in number of AAT (asparagine) co	47.123	24.6	0	35.481	1	11.3	12.3	17.3	12.1	17.1	10.1	4	4	6	5	6	4	4	4	6	5	6	4	By MS/MS	By MS/MS	By MS/MS	By MS/MS	By MS/MS	By MS/MS	167240	59328	434920	69731	730830	30204	3679300	1305200	9568300	1534100	16078000	664490	1	1	4	5
	74	Q0250	COX2	>Q0250 COX2 SGDID:S000007281, Chr Mito from 73758-74513, Genome Release 64-1-1, Verified ORF, Subunit II of cytochrome c oxidase, which is the terminal member of the mitochondrial inner membrane electron transport chain; one of three mitochondrially-encod	28.567	27.9	0	75.447	1	27.9	21.1	27.9	21.1	27.9	24.7	6	4	6	4	6	5	6	4	6	4	6	5	By MS/MS	By MS/MS	By MS/MS	By MS/MS	By MS/MS	By MS/MS	48402000	12760000	11630000	10200000	49354000	6403200	484020000	127600000	116300000	102000000	493540000	64032000	19	18	14	18
	75	Q0275	COX3	>Q0275 COX3 SGDID:S000007283, Chr Mito from 79213-80022, Genome Release 64-1-1, Verified ORF, Subunit III of cytochrome c oxidase, which is the terminal member of the mitochondrial inner membrane electron transport chain; one of three mitochondrially-enco	30.359	8.6	0	13.85	1	6.3	8.6	6.3	8.6	6.3	6.3	1	2	1	2	1	1	1	2	1	2	1	1	By MS/MS	By MS/MS	By matching	By MS/MS	By MS/MS	By MS/MS	1667600	723410	131850	470160	2503900	235540	3335200	1446800	263710	940320	5007800	471080	1	1	0	4
	76	R0020C	REP1	>R0020C REP1 SGDID:S000029675, 2-micron plasmid from 3008-1887, Genome Release 64-1-1, reverse complement, Verified ORF, Master regulator that acts in concert with Rep2p to regulate transcript levels of the FLP1 gene that promotes plasmid copy amplificati	43.231	41.6	0	65.891	1	23.1	12.9	15.5	15.5	25.7	18.5	7	5	5	6	8	7	7	5	5	6	8	7	By MS/MS	By MS/MS	By MS/MS	By MS/MS	By MS/MS	By MS/MS	3211300	329030	1820600	339260	3765700	450730	70649000	7238600	40053000	7463600	82845000	9916000	4	3	4	3
	77	R0030W	RAF1	>R0030W RAF1 SGDID:S000029674, 2-micron plasmid from 3271-3816, Genome Release 64-1-1, Verified ORF, Anti-repressor that increases 2 micron plasmid copy number by relieving repression of the FLP1 site-specific recombinase caused by the Rep1-Rep2p trascrip	21.289	9.9	0.0087278	2.2745	1	9.9	5	9.9	0	9.9	0	2	1	2	0	2	0	2	1	2	0	2	0	By matching	By matching	By matching	By matching	By MS/MS	By matching	106780	33742	39592	0	131790	0	1067800	337420	395920	0	1317900	0	0	0	0	0
	78	R0040C	REP2	>R0040C REP2 SGDID:S000029676, 2-micron plasmid from 6198-5308, Genome Release 64-1-1, reverse complement, Verified ORF, Master regulator that acts in concert with Rep1p to regulate transcript levels of the FLP1 gene that promotes plasmid copy amplificati	33.196	35.1	0	44.343	1	21.6	27.7	21.6	34.8	32.8	24	6	6	6	9	9	6	6	6	6	9	9	6	By MS/MS	By MS/MS	By MS/MS	By MS/MS	By MS/MS	By MS/MS	915960	298570	1087900	186780	1520000	285280	14655000	4777100	17407000	2988500	24321000	4564500	5	5	4	4
	159	YAL001C	TFC3	>YAL001C TFC3 SGDID:S000000001, Chr I from 151006-147594,151166-151097, Genome Release 64-1-1, reverse complement, Verified ORF, Largest of six subunits of the RNA polymerase III transcription initiation factor complex (TFIIIC); part of the TauB domain of	132.11	4.1	0	9.6764	1	1.4	0	0	0	2.8	1.3	1	0	0	0	2	1	1	0	0	0	2	1	By MS/MS	By matching	By matching	By matching	By MS/MS	By matching	2896.3	0	0	0	17183	1319.4	196950	0	0	0	1168400	89721	1	0	0	0
	160	YAL003W	EFB1	>YAL003W EFB1 SGDID:S000000003, Chr I from 142174-142253,142620-143160, Genome Release 64-1-1, Verified ORF, Translation elongation factor 1 beta; stimulates nucleotide exchange to regenerate EF-1 alpha-GTP for the next elongation cycle; part of the EF-1	22.627	63.1	0	127.66	1	17.5	50	30.6	27.7	50	50	3	8	4	6	7	8	3	8	4	6	7	8	By MS/MS	By MS/MS	By MS/MS	By MS/MS	By MS/MS	By MS/MS	4266900	1680700	6567100	2050200	12738000	3631200	46936000	18488000	72238000	22552000	140120000	39944000	3	7	4	4
	161	YAL005C	SSA1	>YAL005C SSA1 SGDID:S000000004, Chr I from 141431-139503, Genome Release 64-1-1, reverse complement, Verified ORF, ATPase involved in protein folding and nuclear localization signal (NLS)-directed nuclear transport; member of heat shock protein 70 (HSP70)	69.656	91.6	0	323.31	1	80.7	79.4	80.2	79.4	79.9	86	74	78	79	76	77	76	22	22	22	22	23	24	By MS/MS	By MS/MS	By MS/MS	By MS/MS	By MS/MS	By MS/MS	1006100000	511670000	1585600000	494900000	1286000000	511760000	37226000000	18932000000	58667000000	18311000000	47582000000	18935000000	573	711	670	689
	162	YAL007C	ERP2	>YAL007C ERP2 SGDID:S000000005, Chr I from 138345-137698, Genome Release 64-1-1, reverse complement, Verified ORF, Protein that forms a heterotrimeric complex with Erp1p, Emp24p, and Erv25p; member, along with Emp24p and Erv25p, of the p24 family involved	24.063	30.7	0	38.806	1	13.5	18.6	25.6	18.6	13.5	30.7	3	4	4	4	3	5	2	3	3	3	2	4	By MS/MS	By MS/MS	By MS/MS	By MS/MS	By MS/MS	By MS/MS	2401500	337630	1618700	278890	1393700	255540	19212000	2701000	12949000	2231100	11149000	2044300	1	1	2	2
	163	YAL008W	FUN14	>YAL008W FUN14 SGDID:S000000006, Chr I from 136914-137510, Genome Release 64-1-1, Verified ORF, Mitochondrial protein of unknown function	22.063	10.1	0	28.752	1	10.1	9.6	10.1	10.1	9.6	10.1	2	1	2	2	1	1	2	1	2	2	1	1	By MS/MS	By matching	By MS/MS	By matching	By MS/MS	By matching	845490	57853	411800	85465	236740	22701	10146000	694230	4941600	1025600	2840900	272410	1	0	1	0
	164	YAL010C	MDM10	>YAL010C MDM10 SGDID:S000000008, Chr I from 135665-134184, Genome Release 64-1-1, reverse complement, Verified ORF, Subunit of both the ERMES complex that links the ER to mitochondria, and of the mitochondrial sorting and assembly machinery (SAM complex)	56.236	9.7	0	6.2993	1	5.7	1.6	8.1	2.8	2.8	5.7	2	1	3	1	1	2	2	1	3	1	1	2	By MS/MS	By MS/MS	By MS/MS	By matching	By matching	By matching	155060	3464.2	86612	9156.4	41328	16201	4806800	107390	2685000	283850	1281200	502220	2	1	1	0
	165	YAL012W	CYS3	>YAL012W CYS3 SGDID:S000000010, Chr I from 130799-131983, Genome Release 64-1-1, Verified ORF, Cystathionine gamma-lyase, catalyzes one of the two reactions involved in the transsulfuration pathway that yields cysteine from homocysteine with the intermedi	42.542	10.9	0.0077913	2.367	1	7.6	5.6	2.8	2.8	5.6	7.6	3	2	1	1	2	3	3	2	1	1	2	3	By MS/MS	By matching	By matching	By matching	By matching	By MS/MS	123730	40021	26574	7815.1	84531	24668	2474500	800420	531490	156300	1690600	493360	2	0	0	0
	166	YAL013W	DEP1	>YAL013W DEP1 SGDID:S000000011, Chr I from 129270-130487, Genome Release 64-1-1, Verified ORF, Transcriptional modulator involved in regulation of structural phospholipid biosynthesis genes and metabolically unrelated genes, as well as maintenance of telo	46.977	20	0	57.053	1	16.3	12.8	12.8	11.1	20	14.3	6	5	5	4	7	5	6	5	5	4	7	5	By MS/MS	By MS/MS	By MS/MS	By MS/MS	By MS/MS	By matching	661880	89512	1183500	52998	1243200	56600	13900000	1879800	24854000	1113000	26108000	1188600	4	1	6	1
	167	YAL014C	SYN8	>YAL014C SYN8 SGDID:S000000012, Chr I from 129019-128252, Genome Release 64-1-1, reverse complement, Verified ORF, Endosomal SNARE related to mammalian syntaxin 8	29.048	11	0	5.0622	1	7.1	4.3	2.7	2.7	7.1	7.1	2	1	1	1	2	2	2	1	1	1	2	2	By MS/MS	By matching	By MS/MS	By matching	By MS/MS	By matching	318940	22781	116190	63721	447580	94072	4146300	296150	1510400	828380	5818600	1222900	2	0	1	0
	168	YAL015C	NTG1	>YAL015C NTG1 SGDID:S000000013, Chr I from 128102-126903, Genome Release 64-1-1, reverse complement, Verified ORF, DNA N-glycosylase and apurinic/apyrimidinic (AP) lyase involved in base excision repair; acts in both nucleus and mitochondrion; creates a d	45.576	5	0	19.966	1	0	0	0	0	0	0	0	0	0	0	0	0	0	0	0	0	0	0	By matching	By matching	By matching	By matching	By matching	By matching	0	0	0	0	0	0	0	0	0	0	0	0	0	0	0	0
	169	YAL016W	TPD3	>YAL016W TPD3 SGDID:S000000014, Chr I from 124879-126786, Genome Release 64-1-1, Verified ORF, Regulatory subunit A of the heterotrimeric protein phosphatase 2A (PP2A), which also contains regulatory subunit Cdc55p and either catalytic subunit Pph21p or P	70.907	33.9	0	201.61	1	21.4	27.6	22	26.3	26.8	24.6	14	15	14	15	15	14	14	15	14	15	15	14	By MS/MS	By MS/MS	By MS/MS	By MS/MS	By MS/MS	By MS/MS	1853400	331850	3634200	503860	2405800	388580	57455000	10287000	112660000	15620000	74578000	12046000	19	13	16	14
	170	YAL017W	PSK1	>YAL017W PSK1 SGDID:S000000015, Chr I from 120225-124295, Genome Release 64-1-1, Verified ORF, One of two (see also PSK2) PAS domain containing S/T protein kinases; coordinately regulates protein synthesis and carbohydrate metabolism and storage in respon	152.33	24.7	0	200.3	1	12.8	7	15.2	5.5	17.7	12.1	16	9	19	8	22	15	14	9	18	8	20	15	By MS/MS	By MS/MS	By MS/MS	By MS/MS	By MS/MS	By MS/MS	163580	105770	461710	28281	490610	76607	13413000	8672800	37860000	2319000	40230000	6281700	17	8	23	3
	171	YAL019W	FUN30	>YAL019W FUN30 SGDID:S000000017, Chr I from 114919-118314, Genome Release 64-1-1, Verified ORF, Conserved member of the Snf2p family with ATP-dependent chromatin remodeling activity; has a role in silencing; potential Cdc28p substrate; authentic, non-tagg	128.51	8.9	0	36.871	1	4.6	0.9	5.7	4.6	5.5	2.6	5	1	6	4	6	2	5	1	6	4	6	2	By MS/MS	By matching	By MS/MS	By MS/MS	By MS/MS	By matching	96411	753.62	169930	7455.1	117410	4172.8	6266700	48985	11045000	484580	7631600	271230	4	0	5	1
	172	YAL021C	CCR4	>YAL021C CCR4 SGDID:S000000019, Chr I from 113359-110846, Genome Release 64-1-1, reverse complement, Verified ORF, Component of the CCR4-NOT transcriptional complex, which is involved in regulation of gene expression; component of the major cytoplasmic de	94.669	13.9	0	37.421	1	13.9	7	13.9	8.2	12.1	9	11	6	11	7	10	8	11	6	11	7	10	8	By MS/MS	By MS/MS	By MS/MS	By MS/MS	By MS/MS	By MS/MS	744790	95727	1605300	96827	1019900	94817	27557000	3541900	59395000	3582600	37737000	3508200	3	3	7	3
	173	YAL023C	PMT2	>YAL023C PMT2 SGDID:S000000021, Chr I from 108551-106272, Genome Release 64-1-1, reverse complement, Verified ORF, Protein O-mannosyltransferase, transfers mannose residues from dolichyl phosphate-D-mannose to protein Ser/Thr residues; involved in ER qual	86.869	12.5	0	17.758	1	7.1	8.6	9.2	5.9	9.9	7.6	5	6	6	4	6	5	4	5	5	3	5	5	By MS/MS	By MS/MS	By MS/MS	By MS/MS	By MS/MS	By MS/MS	1025900	169340	469010	173320	648650	132610	40010000	6604400	18291000	6759500	25298000	5171700	8	4	4	4
	174	YAL025C	MAK16	>YAL025C MAK16 SGDID:S000000023, Chr I from 101145-100225, Genome Release 64-1-1, reverse complement, Verified ORF, Essential nuclear protein, constituent of 66S pre-ribosomal particles; required for maturation of 25S and 5.8S rRNAs; required for maintena	35.695	13.7	0	6.2107	1	7.2	0	4.6	2.9	5.6	2.9	2	0	1	1	2	1	2	0	1	1	2	1	By MS/MS	By matching	By matching	By matching	By MS/MS	By matching	93213	0	49887	24150	34949	21012	1398200	0	748300	362240	524230	315180	1	0	0	0
	175	YAL026C	DRS2	>YAL026C DRS2 SGDID:S000000024, Chr I from 99697-95630, Genome Release 64-1-1, reverse complement, Verified ORF, Aminophospholipid translocase (flippase) that maintains membrane lipid asymmetry in post-Golgi secretory vesicles; contributes to clathrin-coa	153.76	5.1	0	28.206	1	3.2	0	1.6	1.6	5.1	0	3	0	2	2	5	0	3	0	2	2	5	0	By MS/MS	By matching	By MS/MS	By matching	By MS/MS	By matching	44631	0	14463	1406.4	81436	0	2811700	0	911180	88602	5130500	0	2	0	2	0
	177	YAL029C	MYO4	>YAL029C MYO4 SGDID:S000000027, Chr I from 92270-87855, Genome Release 64-1-1, reverse complement, Verified ORF, One of two type V myosin motors (along with MYO2) involved in actin-based transport of cargos; required for mRNA transport, including ASH1 mRN	169.34	26	0	108.73	1	14.6	7.3	17.9	11.6	20.4	15.4	19	10	24	14	26	20	15	5	17	10	21	15	By MS/MS	By MS/MS	By MS/MS	By MS/MS	By MS/MS	By MS/MS	94980	14956	451600	29920	274400	59377	9213000	1450800	43805000	2902300	26617000	5759600	9	2	15	1
	178	YAL030W	SNC1	>YAL030W SNC1 SGDID:S000000028, Chr I from 87286-87387,87501-87752, Genome Release 64-1-1, Verified ORF, Vesicle membrane receptor protein (v-SNARE) involved in the fusion between Golgi-derived secretory vesicles with the plasma membrane; proposed to be i	13.201	29.9	0	40.731	1	29.9	0	29.9	16.2	29.9	16.2	2	0	2	1	2	1	2	0	2	1	2	1	By MS/MS	By matching	By MS/MS	By matching	By MS/MS	By matching	513810	0	626020	63090	334030	52388	3082900	0	3756100	378540	2004200	314330	3	0	2	0
	179	YAL031C	GIP4	>YAL031C GIP4 SGDID:S000000029, Chr I from 87031-84749, Genome Release 64-1-1, reverse complement, Verified ORF, Cytoplasmic Glc7-interacting protein whose overexpression relocalizes Glc7p from the nucleus and prevents chromosome segregation; potential Cd	86.635	12.8	0	10.231	1	8.9	5.5	8.9	4.7	8.7	6.6	6	5	6	3	6	5	6	5	6	3	6	5	By MS/MS	By matching	By MS/MS	By MS/MS	By MS/MS	By MS/MS	119390	29256	147340	4848.4	84655	26668	5730900	1404300	7072300	232720	4063400	1280100	2	0	1	1
	180	YAL032C	PRP45	>YAL032C PRP45 SGDID:S000000030, Chr I from 84474-83335, Genome Release 64-1-1, reverse complement, Verified ORF, Protein required for pre-mRNA splicing; associates with the spliceosome and interacts with splicing factors Prp22p and Prp46p; orthologous to	42.482	23.2	0	31.951	1	4	6.9	2.9	3.4	0	6.9	1	2	1	1	0	2	1	2	1	1	0	2	By MS/MS	By matching	By matching	By matching	By matching	By matching	0	25153	67129	2590.3	0	24721	0	653990	1745300	67347	0	642750	1	0	0	0
	181	YAL034C	FUN19	>YAL034C FUN19 SGDID:S000002134, Chr I from 81951-80710, Genome Release 64-1-1, reverse complement, Verified ORF, Non-essential protein of unknown function; expression induced in response to heat stress	47.068	7.7	0	7.6581	1	5.1	2.2	7.7	2.2	7.7	2.2	2	1	3	1	3	1	2	1	3	1	3	1	By MS/MS	By matching	By MS/MS	By matching	By MS/MS	By matching	72377	7870.9	189170	3842.3	100060	5952.6	1809400	196770	4729200	96057	2501500	148810	1	0	3	0
	182	YAL034W-A	MTW1	>YAL034W-A MTW1 SGDID:S000000032, Chr I from 79718-80587, Genome Release 64-1-1, Verified ORF, Essential component of the MIND kinetochore complex (Mtw1p Including Nnf1p-Nsl1p-Dsn1p) which joins kinetochore subunits contacting DNA to those contacting micr	33.243	6.2	0.0041725	2.8212	1	2.1	2.1	6.2	2.1	4.2	0	1	1	2	1	1	0	1	1	2	1	1	0	By MS/MS	By matching	By MS/MS	By matching	By matching	By matching	131670	48743	333600	30463	46781	0	2501700	926120	6338400	578800	888830	0	1	0	1	0
	183	YAL035W	FUN12	>YAL035W FUN12 SGDID:S000000033, Chr I from 76427-79435, Genome Release 64-1-1, Verified ORF, GTPase, required for general translation initiation by promoting Met-tRNAiMet binding to ribosomes and ribosomal subunit joining; homolog of bacterial IF2	112.27	52.6	0	323.31	1	26.8	41.9	34.5	36.9	41.6	41.7	29	47	35	44	41	48	29	47	35	44	41	48	By MS/MS	By MS/MS	By MS/MS	By MS/MS	By MS/MS	By MS/MS	1439800	2493400	5511900	1900400	3429200	3034200	70550000	122170000	270090000	93122000	168030000	148680000	34	59	50	49
	184	YAL036C	RBG1	>YAL036C RBG1 SGDID:S000000034, Chr I from 76152-75043, Genome Release 64-1-1, reverse complement, Verified ORF, Member of the DRG family of GTP-binding proteins; associates with translating ribosomes; interacts with Tma46p, Ygr250cp, Gir2p and Yap1p via	40.701	46.6	0	58.088	1	17.6	27.9	21.4	34.4	16.3	28.5	5	9	6	11	5	9	5	9	6	11	5	9	By MS/MS	By MS/MS	By MS/MS	By MS/MS	By MS/MS	By MS/MS	373210	286340	1086800	280730	646970	231170	8957000	6872100	26084000	6737600	15527000	5548100	1	6	2	7
	185	YAL038W	CDC19	>YAL038W CDC19 SGDID:S000000036, Chr I from 71786-73288, Genome Release 64-1-1, Verified ORF, Pyruvate kinase, functions as a homotetramer in glycolysis to convert phosphoenolpyruvate to pyruvate, the input for aerobic (TCA cycle) or anaerobic (glucose fe	54.544	77.8	0	323.31	1	77	68.6	64.8	69	68.8	67.8	37	36	35	36	39	37	35	34	34	34	37	35	By MS/MS	By MS/MS	By MS/MS	By MS/MS	By MS/MS	By MS/MS	80789000	12110000	39669000	7178800	30277000	8021300	2666000000	399630000	1309100000	236900000	999150000	264700000	104	96	78	79
	186	YAL039C	CYC3	>YAL039C CYC3 SGDID:S000000037, Chr I from 69525-68716, Genome Release 64-1-1, reverse complement, Verified ORF, Cytochrome c heme lyase (holocytochrome c synthase), attaches heme to apo-cytochrome c (Cyc1p or Cyc7p) in the mitochondrial intermembrane spa	30.081	20.8	0	14.857	1	14.1	18.2	20.8	10.4	20.8	20.8	5	5	7	4	7	7	5	5	7	4	7	7	By MS/MS	By MS/MS	By MS/MS	By MS/MS	By MS/MS	By MS/MS	2092600	167110	1346800	385800	1915700	715320	27204000	2172500	17509000	5015300	24904000	9299200	4	1	2	1
	187	YAL041W	CDC24	>YAL041W CDC24 SGDID:S000000039, Chr I from 62840-65404, Genome Release 64-1-1, Verified ORF, Guanine nucleotide exchange factor (GEF or GDP-release factor) for Cdc42p; required for polarity establishment and maintenance, and mutants have morphological de	96.938	12.9	0	12.265	1	5.9	5.3	5.9	3.6	7.3	5.7	4	4	4	3	5	5	4	4	4	3	5	5	By MS/MS	By MS/MS	By MS/MS	By MS/MS	By MS/MS	By MS/MS	97698	11031	121910	6517.8	137340	12695	5275700	595680	6583000	351960	7416600	685520	2	3	4	1
	188	YAL042W	ERV46	>YAL042W ERV46 SGDID:S000000040, Chr I from 61316-62563, Genome Release 64-1-1, Verified ORF, Protein localized to COPII-coated vesicles, forms a complex with Erv41p; involved in the membrane fusion stage of transport	46.235	29.2	0	98.402	1	21.7	19.3	27.5	14.7	29.2	15.4	8	8	10	6	11	6	8	8	10	6	11	6	By MS/MS	By MS/MS	By MS/MS	By MS/MS	By MS/MS	By MS/MS	824090	463010	3510600	247550	3187200	251250	20602000	11575000	87764000	6188700	79681000	6281300	6	7	16	5
	189	YAL043C	PTA1	>YAL043C PTA1 SGDID:S000000041, Chr I from 61052-58695, Genome Release 64-1-1, reverse complement, Verified ORF, Subunit of holo-CPF, a multiprotein complex and functional homolog of mammalian CPSF, required for the cleavage and polyadenylation of mRNA an	88.472	27.9	0	107.42	1	14.4	13.9	20.5	19.9	24.2	19.5	9	9	13	13	15	12	9	9	13	13	15	12	By MS/MS	By MS/MS	By MS/MS	By MS/MS	By MS/MS	By MS/MS	363920	88086	1374700	98826	981860	96650	17832000	4316200	67360000	4842500	48111000	4735800	2	6	11	8
	190	YAL044C	GCV3	>YAL044C GCV3 SGDID:S000000042, Chr I from 58462-57950, Genome Release 64-1-1, reverse complement, Verified ORF, H subunit of the mitochondrial glycine decarboxylase complex, required for the catabolism of glycine to 5,10-methylene-THF; also required for	18.793	22.9	0	6.8847	1	8.2	8.2	0	6.5	14.7	14.7	1	1	0	1	2	2	1	1	0	1	2	2	By MS/MS	By MS/MS	By matching	By matching	By matching	By MS/MS	355970	0	0	0	103870	17324	2491800	0	0	0	727100	121270	1	1	0	0
	191	YAL048C	GEM1	>YAL048C GEM1 SGDID:S000000046, Chr I from 54789-52801, Genome Release 64-1-1, reverse complement, Verified ORF, Evolutionarily-conserved tail-anchored outer mitochondrial membrane GTPase which regulates mitochondrial morphology; cells lacking Gem1p conta	75.149	44.4	0	162.04	1	32.9	23.9	37.2	23.7	35.3	24	19	14	21	14	20	14	19	14	21	14	20	14	By MS/MS	By MS/MS	By MS/MS	By MS/MS	By MS/MS	By MS/MS	2507700	231210	3944500	182620	2913200	149340	100310000	9248300	157780000	7304800	116530000	5973600	24	10	21	7
	192	YAL049C	AIM2	>YAL049C AIM2 SGDID:S000000047, Chr I from 52595-51855, Genome Release 64-1-1, reverse complement, Verified ORF, Cytoplasmic protein involved in mitochondrial function or organization; null mutant displays reduced frequency of mitochondrial genome loss; p	27.089	15	0	6.2617	1	7.7	12.6	0	15	0	15	1	2	0	3	0	3	1	2	0	3	0	3	By matching	By MS/MS	By matching	By matching	By matching	By MS/MS	80513	105350	0	88028	0	90474	1288200	1685500	0	1408500	0	1447600	0	2	0	0
	193	YAL054C	ACS1	>YAL054C ACS1 SGDID:S000000050, Chr I from 45022-42881, Genome Release 64-1-1, reverse complement, Verified ORF, Acetyl-coA synthetase isoform which, along with Acs2p, is the nuclear source of acetyl-coA for histone acetylation; expressed during growth on	79.14	69.6	0	323.31	1	65.6	57.9	56.4	56.2	61.9	60.7	51	53	43	50	53	55	50	52	42	49	52	54	By MS/MS	By MS/MS	By MS/MS	By MS/MS	By MS/MS	By MS/MS	352710000	50686000	244620000	25485000	153590000	33107000	13050000000	1875400000	9051100000	942940000	5682800000	1225000000	241	261	142	203
	194	YAL055W	PEX22	>YAL055W PEX22 SGDID:S000000051, Chr I from 42177-42719, Genome Release 64-1-1, Verified ORF, Putative peroxisomal membrane protein required for import of peroxisomal proteins, functionally complements a Pichia pastoris pex22 mutation	19.877	34.4	0	23.051	1	34.4	32.2	34.4	22.8	30	28.9	8	5	7	3	7	5	8	5	7	3	7	5	By MS/MS	By MS/MS	By MS/MS	By MS/MS	By MS/MS	By MS/MS	9591700	730450	649570	529130	1622000	1087600	115100000	8765300	7794800	6349600	19464000	13051000	7	5	4	4
	195	YAL056W	GPB2	>YAL056W GPB2 SGDID:S000000052, Chr I from 39259-41901, Genome Release 64-1-1, Verified ORF, Multistep regulator of cAMP-PKA signaling; inhibits PKA downstream of Gpa2p and Cyr1p, thereby increasing cAMP dependency; inhibits Ras activity through direct in	98.655	6.5	0	10.773	1	4.4	4.7	6.5	2	6.5	0.8	4	4	6	2	6	1	4	4	6	2	6	1	By MS/MS	By matching	By MS/MS	By MS/MS	By MS/MS	By matching	49250	5810.4	296660	2935.7	198670	1368	2659500	313760	16020000	158530	10728000	73873	1	0	6	1
	196	YAL059W	ECM1	>YAL059W ECM1 SGDID:S000000055, Chr I from 36509-37147, Genome Release 64-1-1, Verified ORF, Pre-ribosomal factor involved in 60S ribosomal protein subunit export; associates with the pre-60S particle; shuttles between the nucleus and cytoplasm	23.891	4.2	0.0018116	3.4276	1	0	0	0	0	0	0	0	0	0	0	0	0	0	0	0	0	0	0	By matching	By matching	By matching	By matching	By matching	By matching	0	0	0	0	0	0	0	0	0	0	0	0	0	0	0	0
	197	YAL062W	GDH3	>YAL062W GDH3 SGDID:S000000058, Chr I from 31567-32940, Genome Release 64-1-1, Verified ORF, NADP(+)-dependent glutamate dehydrogenase, synthesizes glutamate from ammonia and alpha-ketoglutarate; rate of alpha-ketoglutarate utilization differs from Gdh1p;	49.627	38.5	0	103.52	1	26.3	12.5	27.6	7.4	20.4	21.7	9	5	10	3	8	8	6	4	5	2	4	6	By MS/MS	By MS/MS	By MS/MS	By MS/MS	By MS/MS	By matching	517750	86079	1132500	36339	647570	72752	16568000	2754500	36241000	1162900	20722000	2328100	3	1	6	1
	198	YAR002C-A	ERP1	>YAR002C-A ERP1 SGDID:S000002129, Chr I from 154724-154065, Genome Release 64-1-1, reverse complement, Verified ORF, Protein that forms a heterotrimeric complex with Erp2p, Emp24p, and Erv25p; member, along with Emp24p and Erv25p, of the p24 family involv	24.723	55.7	0	188.65	1	39.3	43.4	33.3	36.5	33.3	40.2	9	10	7	7	6	8	9	10	7	7	6	8	By MS/MS	By MS/MS	By MS/MS	By MS/MS	By MS/MS	By MS/MS	16430000	2416200	4435500	1853900	9849600	1858300	164300000	24162000	44355000	18539000	98496000	18583000	11	12	7	8
	199	YAR002W	NUP60	>YAR002W NUP60 SGDID:S000000063, Chr I from 152257-153876, Genome Release 64-1-1, Verified ORF, Subunit of the nuclear pore complex (NPC), functions to anchor Nup2p to the NPC in a process controlled by the nucleoplasmic concentration of Gsp1p-GTP; involv	59.039	67.5	0	323.31	1	57.1	42.9	60.7	33.4	52.9	24.5	21	17	23	14	19	11	21	17	23	14	19	11	By MS/MS	By MS/MS	By MS/MS	By MS/MS	By MS/MS	By MS/MS	3267700	271490	3310500	252320	2349100	202340	117640000	9773700	119180000	9083400	84569000	7284100	26	5	26	5
	201	YAR007C	RFA1	>YAR007C RFA1 SGDID:S000000065, Chr I from 158619-156754, Genome Release 64-1-1, reverse complement, Verified ORF, Subunit of heterotrimeric Replication Protein A (RPA), which is a highly conserved single-stranded DNA binding protein involved in DNA repli	70.347	43.8	0	263.16	1	37.2	41.5	38.3	42.5	39.1	40.1	22	24	21	25	22	23	22	24	21	25	22	23	By MS/MS	By MS/MS	By MS/MS	By MS/MS	By MS/MS	By MS/MS	2861200	1427100	7531200	1806500	6851900	1151800	108720000	54231000	286180000	68646000	260370000	43769000	17	23	20	27
	202	YAR008W	SEN34	>YAR008W SEN34 SGDID:S000000066, Chr I from 158966-159793, Genome Release 64-1-1, Verified ORF, Subunit of the tRNA splicing endonuclease, which is composed of Sen2p, Sen15p, Sen34p, and Sen54p; Sen34p contains the active site for tRNA 3 splice site clea	31.313	12	0	6.6252	1	9.1	5.8	9.1	9.1	12	9.1	2	2	2	2	3	2	2	2	2	2	3	2	By MS/MS	By matching	By MS/MS	By matching	By MS/MS	By matching	152870	392970	88639	16241	4092200	14121	2598800	6680500	1506900	276090	69568000	240060	1	0	1	0
	203	YAR009C		>YAR009C YAR009C SGDID:S000000067, Chr I from 164187-160597, Genome Release 64-1-1, reverse complement, transposable_element_gene, Retrotransposon TYA Gag and TYB Pol genes; in YARCTY1-1 TYB is mutant and probably non-functional	136.73	6.5	0	25.555	1	4.7	3.4	4.7	4.2	4.7	2.8	5	3	5	4	5	3	1	0	1	0	1	0	By MS/MS	By MS/MS	By MS/MS	By MS/MS	By MS/MS	By matching	87436	5648.5	101250	8368.2	88697	10399	5421000	350210	6277300	518830	5499200	644720	2	1	4	1
	204	YAR015W	ADE1	>YAR015W ADE1 SGDID:S000000070, Chr I from 169375-170295, Genome Release 64-1-1, Verified ORF, N-succinyl-5-aminoimidazole-4-carboxamide ribotide (SAICAR) synthetase, required for de novo purine nucleotide biosynthesis; red pigment accumulates in mutant	34.603	11.8	0	7.9226	1	6.9	4.9	11.8	4.9	6.9	0	2	1	3	1	2	0	2	1	3	1	2	0	By MS/MS	By matching	By MS/MS	By matching	By MS/MS	By matching	139400	10942	107090	7158.2	118100	0	3624400	284500	2784400	186110	3070700	0	1	0	1	0
	205	YAR019C	CDC15	>YAR019C CDC15 SGDID:S000000072, Chr I from 175135-172211, Genome Release 64-1-1, reverse complement, Verified ORF, Protein kinase of the Mitotic Exit Network that is localized to the spindle pole bodies at late anaphase; promotes mitotic exit by directly	110.24	6.6	0	5.1904	1	4.8	2.3	4.8	2.3	4.8	2.3	3	1	3	1	3	1	3	1	3	1	3	1	By MS/MS	By matching	By MS/MS	By matching	By matching	By matching	12820	0	38933	0	15145	0	692280	0	2102400	0	817820	0	1	0	1	0
	206	YAR033W;YGL051W	MST28	>YAR033W MST28 SGDID:S000000079, Chr I from 188107-188811, Genome Release 64-1-1, Verified ORF, Putative integral membrane protein, involved in vesicle formation; forms complex with Mst27p; member of DUP240 gene family; binds COPI and COPII vesicles;>YGL	27.091	11.1	0	6.5048	2	11.1	7.7	3.8	11.1	7.3	11.1	3	2	1	3	2	3	3	2	1	3	2	3	By MS/MS	By MS/MS	By MS/MS	By MS/MS	By matching	By MS/MS	768110	52468	0	137570	145390	110210	10754000	734560	0	1926000	2035500	1543000	1	2	1	1
	207	YAR035W	YAT1	>YAR035W YAT1 SGDID:S000000080, Chr I from 190193-192256, Genome Release 64-1-1, Verified ORF, Outer mitochondrial carnitine acetyltransferase, minor ethanol-inducible enzyme involved in transport of activated acyl groups from the cytoplasm into the mitoc	77.765	23.9	0	53.042	1	16.6	19.7	18.6	19.9	20.4	18.6	11	12	11	13	13	11	11	12	11	13	13	11	By MS/MS	By MS/MS	By MS/MS	By MS/MS	By MS/MS	By MS/MS	923140	233310	641290	164910	1067200	190110	34156000	8632400	23728000	6101600	39487000	7034000	8	5	6	7
	208	YAR042W	SWH1	>YAR042W SWH1 SGDID:S000000081, Chr I from 192619-196185, Genome Release 64-1-1, Verified ORF, Protein similar to mammalian oxysterol-binding protein; contains ankyrin repeats; localizes to the Golgi and the nucleus-vacuole junction	135.1	23	0	114.87	1	18	5.1	13.4	4.1	17.3	7.4	18	7	13	6	17	8	18	7	13	6	17	8	By MS/MS	By MS/MS	By MS/MS	By MS/MS	By MS/MS	By MS/MS	276980	41749	324270	28316	346860	27644	19666000	2964200	23023000	2010400	24627000	1962700	15	1	15	3
	209	YBL002W	HTB2	>YBL002W HTB2 SGDID:S000000098, Chr II from 236492-236887, Genome Release 64-1-1, Verified ORF, Histone H2B, core histone protein required for chromatin assembly and chromosome function; nearly identical to HTB1; Rad6p-Bre1p-Lge1p mediated ubiquitination	14.237	67.9	0	130.54	1	42.7	59.5	48.1	57.3	39.7	51.9	6	10	7	9	6	8	0	1	0	1	0	1	By MS/MS	By MS/MS	By MS/MS	By MS/MS	By MS/MS	By MS/MS	29744000	8829800	22673000	10944000	31377000	5517700	356930000	105960000	272080000	131330000	376530000	66213000	22	22	18	14
	210	YDR225W;YBL003C	HTA1	>YDR225W HTA1 SGDID:S000002633, Chr IV from 915530-915928, Genome Release 64-1-1, Verified ORF, Histone H2A, core histone protein required for chromatin assembly and chromosome function; one of two nearly identical subtypes (see also HTA2); DNA damage-dep	13.989	34.8	0	100.96	2	34.8	34.8	34.8	34.8	34.8	34.8	4	4	4	3	4	4	3	3	3	2	3	3	By MS/MS	By MS/MS	By MS/MS	By MS/MS	By MS/MS	By MS/MS	20793000	12494000	60653000	12478000	55217000	12909000	145550000	87456000	424570000	87346000	386520000	90363000	3	9	5	6
	211	YBL004W	UTP20	>YBL004W UTP20 SGDID:S000000100, Chr II from 227636-235117, Genome Release 64-1-1, Verified ORF, Component of the small-subunit (SSU) processome, which is involved in the biogenesis of the 18S rRNA	287.56	19.9	0	168.24	1	11.8	8.3	10.6	6.5	19.7	9.5	28	20	25	16	43	23	27	19	24	16	42	22	By MS/MS	By MS/MS	By MS/MS	By MS/MS	By MS/MS	By MS/MS	70296	41594	148680	19394	300070	80596	10544000	6239100	22301000	2909100	45010000	12089000	13	5	18	5
	213	YBL007C	SLA1	>YBL007C SLA1 SGDID:S000000103, Chr II from 216366-212632, Genome Release 64-1-1, reverse complement, Verified ORF, Cytoskeletal protein binding protein required for assembly of the cortical actin cytoskeleton; interacts with proteins regulating actin dyn	135.85	29.7	0	323.31	1	22.7	7.6	22.4	9.6	26.4	11.6	22	9	24	11	26	12	22	9	24	11	26	12	By MS/MS	By MS/MS	By MS/MS	By MS/MS	By MS/MS	By MS/MS	1620200	84479	3045100	106320	2303700	177030	79389000	4139500	149210000	5209700	112880000	8674700	23	2	20	4
	214	YBL010C		>YBL010C YBL010C SGDID:S000000106, Chr II from 206949-206107, Genome Release 64-1-1, reverse complement, Uncharacterized ORF, Putative protein of unknown function; green fluorescent protein (GFP)-fusion protein colocalizes with clathrin-coated vesicles	32.639	9.3	0.0071307	2.396	1	0	0	6.4	3.9	6.4	3.9	0	0	2	1	2	1	0	0	2	1	2	1	By matching	By matching	By MS/MS	By matching	By matching	By matching	0	0	117730	17026	187100	16258	0	0	1648300	238360	2619400	227620	0	0	1	0
	215	YBL011W	SCT1	>YBL011W SCT1 SGDID:S000000107, Chr II from 203538-205817, Genome Release 64-1-1, Verified ORF, Glycerol 3-phosphate/dihydroxyacetone phosphate dual substrate-specific sn-1 acyltransferase of the glycerolipid biosynthesis pathway, prefers 16-carbon fatty	85.693	9.5	0.00038565	4.8038	1	4.7	3.7	5.8	2.6	6.9	2.6	3	2	4	1	5	1	3	2	4	1	5	1	By matching	By matching	By MS/MS	By MS/MS	By MS/MS	By matching	76553	1886.7	150050	0	155640	0	3368300	83014	6602100	0	6848000	0	0	0	2	0
	216	YBL015W	ACH1	>YBL015W ACH1 SGDID:S000000111, Chr II from 194122-195702, Genome Release 64-1-1, Verified ORF, Protein with CoA transferase activity, particularly for CoASH transfer from succinyl-CoA to acetate; has minor acetyl-CoA-hydrolase activity; phosphorylated; r	58.711	55.7	0	189.04	1	41.8	42.6	43.3	42	46	42.8	21	22	24	23	24	22	21	22	24	23	24	22	By MS/MS	By MS/MS	By MS/MS	By MS/MS	By MS/MS	By MS/MS	9582500	2210800	12660000	1346100	11195000	1061900	297060000	68536000	392460000	41729000	347050000	32919000	27	28	39	23
	217	YBL016W	FUS3	>YBL016W FUS3 SGDID:S000000112, Chr II from 192451-193512, Genome Release 64-1-1, Verified ORF, Mitogen-activated serine/threonine protein kinase involved in mating; phosphoactivated by Ste7p; substrates include Ste12p, Far1p, Bni1p, Sst2p; inhibits invas	40.772	30.9	0	19.587	1	14.4	24.9	21	28.6	27.5	27.5	7	10	8	10	10	10	6	9	7	10	9	9	By MS/MS	By MS/MS	By MS/MS	By MS/MS	By MS/MS	By MS/MS	801900	1018200	849570	747960	2182000	872990	17642000	22400000	18691000	16455000	48004000	19206000	4	6	7	6
	218	YBL017C;YNR065C	PEP1	>YBL017C PEP1 SGDID:S000000113, Chr II from 191583-186844, Genome Release 64-1-1, reverse complement, Verified ORF, Type I transmembrane sorting receptor for multiple vacuolar hydrolases; cycles between the late-Golgi and prevacuolar endosome-like compart	177.78	41.7	0	323.31	2	35.5	35.6	34.7	37.2	40.5	35.5	49	52	51	52	61	52	44	46	45	47	55	47	By MS/MS	By MS/MS	By MS/MS	By MS/MS	By MS/MS	By MS/MS	2877200	1492600	5512700	1406600	4777000	2014600	244570000	126870000	468580000	119560000	406050000	171240000	65	67	78	69
	219	YBL022C	PIM1	>YBL022C PIM1 SGDID:S000000118, Chr II from 181275-177874, Genome Release 64-1-1, reverse complement, Verified ORF, ATP-dependent Lon protease, involved in degradation of misfolded proteins in mitochondria; required for biogenesis and maintenance of mitoc	127.11	45.9	0	297.53	1	27.6	24.1	35.1	26.3	38.8	26.6	26	24	38	28	42	28	26	24	38	28	42	28	By MS/MS	By MS/MS	By MS/MS	By MS/MS	By MS/MS	By MS/MS	796390	177050	2684200	164080	2161800	283780	58933000	13102000	198630000	12142000	159970000	20999000	20	10	39	14
	220	YBL023C	MCM2	>YBL023C MCM2 SGDID:S000000119, Chr II from 177526-174920, Genome Release 64-1-1, reverse complement, Verified ORF, Protein involved in DNA replication; component of the Mcm2-7 hexameric complex that binds chromatin as a part of the pre-replicative comple	98.778	8.4	0	9.7509	1	7.5	0	3.5	0	2	0	6	0	3	0	2	0	6	0	3	0	2	0	By MS/MS	By matching	By MS/MS	By matching	By MS/MS	By matching	58316	0	33435	0	34172	0	3207400	0	1838900	0	1879500	0	5	0	1	0
	221	YBL026W	LSM2	>YBL026W LSM2 SGDID:S000000122, Chr II from 170623-170676,170805-171038, Genome Release 64-1-1, Verified ORF, Lsm (Like Sm) protein; part of heteroheptameric complexes (Lsm2p-7p and either Lsm1p or 8p): cytoplasmic Lsm1p complex involved in mRNA decay; nu	11.163	65.3	0	94.953	1	58.9	58.9	65.3	41.1	65.3	51.6	5	5	6	4	6	5	5	5	6	4	6	5	By MS/MS	By MS/MS	By MS/MS	By MS/MS	By MS/MS	By MS/MS	2065800	727310	4128700	183260	2022500	183790	18592000	6545800	37158000	1649400	18202000	1654100	4	4	6	1
	222	YBR084C-A;YBL027W	RPL19A	>YBR084C-A RPL19A SGDID:S000002156, Chr II from 414753-414186,415261-415260, Genome Release 64-1-1, reverse complement, Verified ORF, Protein component of the large (60S) ribosomal subunit, nearly identical to Rpl19Bp and has similarity to rat L19 ribosom	21.704	55.6	0	146.36	2	46	52.9	48.1	47.6	46.6	49.7	14	19	17	17	16	18	14	19	17	17	16	18	By MS/MS	By MS/MS	By MS/MS	By MS/MS	By MS/MS	By MS/MS	140330000	97998000	444060000	76924000	251050000	102320000	1403300000	979980000	4440600000	769240000	2510500000	1023200000	47	111	76	98
	223	YBL029C-A		>YBL029C-A YBL029C-A SGDID:S000007591, Chr II from 164772-164488, Genome Release 64-1-1, reverse complement, Uncharacterized ORF, Protein of unknown function; green fluorescent protein (GFP)-fusion protein localizes to the cell periphery; has potential or	11.161	31.9	0	75.08	1	31.9	21.3	31.9	21.3	31.9	21.3	3	3	3	3	3	3	3	3	3	3	3	3	By MS/MS	By MS/MS	By MS/MS	By MS/MS	By MS/MS	By MS/MS	7539000	1037800	2231400	1012300	2563800	533350	45234000	6226800	13388000	6073800	15383000	3200100	4	2	3	4
	224	YBL030C;YBR085W	PET9	>YBL030C PET9 SGDID:S000000126, Chr II from 163997-163041, Genome Release 64-1-1, reverse complement, Verified ORF, Major ADP/ATP carrier of the mitochondrial inner membrane, exchanges cytosolic ADP for mitochondrially synthesized ATP; also imports heme a	34.426	68.2	0	323.31	2	63.2	64.8	65.4	67.3	65.1	67.6	34	29	37	30	34	33	31	27	34	28	31	31	By MS/MS	By MS/MS	By MS/MS	By MS/MS	By MS/MS	By MS/MS	420860000	60629000	261910000	66882000	313500000	95889000	9679700000	1394500000	6023900000	1538300000	7210500000	2205400000	176	157	164	161
	225	YBL032W	HEK2	>YBL032W HEK2 SGDID:S000000128, Chr II from 160184-161329, Genome Release 64-1-1, Verified ORF, RNA binding protein involved in the asymmetric localization of ASH1 mRNA; represses translation of ASH1 mRNA, an effect reversed by Yck1p-dependent phosphoryat	41.682	33.6	0	188.45	1	24.1	31.5	33.6	31.5	30.4	31.5	8	10	10	10	9	10	8	10	10	10	9	10	By MS/MS	By MS/MS	By MS/MS	By MS/MS	By MS/MS	By MS/MS	561840	970370	1840800	769390	977850	716180	12361000	21348000	40497000	16927000	21513000	15756000	4	10	7	11
	226	YBL034C	STU1	>YBL034C STU1 SGDID:S000000130, Chr II from 158389-153848, Genome Release 64-1-1, reverse complement, Verified ORF, Component of the mitotic spindle that binds to interpolar microtubules via its association with beta-tubulin (Tub2p); required for interpol	174.18	4.1	0	18.629	1	1.2	0.9	2.6	2	3.2	1.5	1	1	3	2	4	2	1	1	3	2	4	2	By matching	By matching	By MS/MS	By MS/MS	By MS/MS	By matching	0	1027.3	5886.3	1256.9	17497	1644.6	0	97596	559190	119400	1662200	156230	0	0	2	1
	227	YBL037W	APL3	>YBL037W APL3 SGDID:S000000133, Chr II from 147209-150286, Genome Release 64-1-1, Verified ORF, Alpha-adaptin, large subunit of the clathrin associated protein complex (AP-2); involved in vesicle mediated transport	115.01	25.5	0	246.3	1	16.2	11.4	15.9	10	21.9	11.7	12	10	13	9	17	10	12	10	13	9	17	10	By MS/MS	By MS/MS	By MS/MS	By MS/MS	By MS/MS	By MS/MS	123100	13763	508200	16927	415160	20790	8986300	1004700	37099000	1235700	30307000	1517700	12	5	10	6
	228	YBL038W	MRPL16	>YBL038W MRPL16 SGDID:S000000134, Chr II from 146187-146885, Genome Release 64-1-1, Verified ORF, Mitochondrial ribosomal protein of the large subunit	26.518	33.2	0	19.337	1	8.2	27.6	23.7	25	20.3	21.6	2	7	5	6	5	5	2	7	5	6	5	5	By matching	By MS/MS	By MS/MS	By MS/MS	By MS/MS	By MS/MS	307000	237210	1125200	185950	1368200	144460	5526100	4269800	20253000	3347100	24628000	2600300	0	5	3	3
	229	YBL039C	URA7	>YBL039C URA7 SGDID:S000000135, Chr II from 145728-143989, Genome Release 64-1-1, reverse complement, Verified ORF, Major CTP synthase isozyme (see also URA8), catalyzes the ATP-dependent transfer of the amide nitrogen from glutamine to UTP, forming CTP,	64.71	52.2	0	140.91	1	41.1	48.9	49.4	45.6	45.3	46.3	24	26	29	27	27	26	20	21	24	22	22	21	By MS/MS	By MS/MS	By MS/MS	By MS/MS	By MS/MS	By MS/MS	5634100	1022200	6624100	947600	4824600	1050500	191560000	34755000	225220000	32218000	164040000	35718000	19	12	20	15
	230	YBL040C	ERD2	>YBL040C ERD2 SGDID:S000000136, Chr II from 142749-142112,142868-142847, Genome Release 64-1-1, reverse complement, Verified ORF, HDEL receptor, an integral membrane protein that binds to the HDEL motif in proteins destined for retention in the endoplasmi	25.762	15.5	0	29.125	1	3.7	15.5	15.5	10	3.7	15.5	1	3	3	2	1	3	1	3	3	2	1	3	By MS/MS	By MS/MS	By MS/MS	By MS/MS	By MS/MS	By MS/MS	231920	277840	493950	95613	640400	216820	2783000	3334100	5927400	1147400	7684800	2601800	1	3	1	1
	231	YBL045C	COR1	>YBL045C COR1 SGDID:S000000141, Chr II from 135516-134143, Genome Release 64-1-1, reverse complement, Verified ORF, Core subunit of the ubiquinol-cytochrome c reductase complex (bc1 complex), which is a component of the mitochondrial inner membrane electr	50.227	54.9	0	323.31	1	48.4	53	43.8	45.7	41.4	53.2	20	22	19	20	19	23	20	22	19	20	19	23	By MS/MS	By MS/MS	By MS/MS	By MS/MS	By MS/MS	By MS/MS	48829000	11441000	47701000	10169000	48326000	6801700	1220700000	286040000	1192500000	254220000	1208100000	170040000	30	43	32	36
	232	YBL047C	EDE1	>YBL047C EDE1 SGDID:S000000143, Chr II from 132040-127895, Genome Release 64-1-1, reverse complement, Verified ORF, Key endocytic protein involved in a network of interactions with other endocytic proteins, binds membranes in a ubiquitin-dependent manner,	150.78	41.6	0	323.31	1	31.9	37.1	25.4	35.3	32.9	33.7	40	47	30	44	37	45	40	47	30	44	37	45	By MS/MS	By MS/MS	By MS/MS	By MS/MS	By MS/MS	By MS/MS	5099200	1855500	3678900	1141500	3750800	2002300	331450000	120600000	239130000	74195000	243800000	130150000	61	40	38	39
	233	YBL050W	SEC17	>YBL050W SEC17 SGDID:S000000146, Chr II from 125125-125154,125271-126119, Genome Release 64-1-1, Verified ORF, Peripheral membrane protein required for vesicular transport between ER and Golgi, the priming step in homotypic vacuole fusion, and autophagy	32.802	46.2	0	262.98	1	46.2	45.9	32.9	40.8	41.1	40.8	11	10	8	9	10	9	11	10	8	9	10	9	By MS/MS	By MS/MS	By MS/MS	By MS/MS	By MS/MS	By MS/MS	3944300	508540	1009000	510550	2039400	728810	78886000	10171000	20179000	10211000	40788000	14576000	7	8	6	7
	234	YBL051C	PIN4	>YBL051C PIN4 SGDID:S000000147, Chr II from 124759-122753, Genome Release 64-1-1, reverse complement, Verified ORF, Protein involved in G2/M phase progression and response to DNA damage, interacts with Rad53p; contains an RNA recognition motif, a nuclear	73.775	19.2	0	179.07	1	18	11.5	18	8.7	18	15.7	7	5	7	4	7	7	7	5	7	4	7	7	By MS/MS	By MS/MS	By MS/MS	By MS/MS	By MS/MS	By MS/MS	2077500	117700	1561900	62667	1267700	189240	29085000	1647800	21867000	877340	17747000	2649400	5	1	7	1
	237	YBL056W	PTC3	>YBL056W PTC3 SGDID:S000000152, Chr II from 113762-115168, Genome Release 64-1-1, Verified ORF, Type 2C protein phosphatase (PP2C); dephosphorylates Hog1p (see also Ptc2p) to limit maximal kinase activity induced by osmotic stress; dephosphorylates T169 p	51.331	28.8	0	77.063	1	19.4	23.9	19.4	17.5	19.7	23.5	8	9	8	7	8	8	5	7	5	5	5	6	By MS/MS	By MS/MS	By MS/MS	By MS/MS	By MS/MS	By MS/MS	2081200	679100	1615500	514360	1198300	381380	39542000	12903000	30695000	9772800	22767000	7246200	6	8	5	3
	238	YBL057C	PTH2	>YBL057C PTH2 SGDID:S000000153, Chr II from 113427-112801, Genome Release 64-1-1, reverse complement, Verified ORF, One of two (see also PTH1) mitochondrially-localized peptidyl-tRNA hydrolases; negatively regulates the ubiquitin-proteasome pathway via in	22.435	44.7	0	82.846	1	37	19.7	34.6	28.8	37	30.8	8	3	7	5	7	5	8	3	7	5	7	5	By MS/MS	By MS/MS	By MS/MS	By MS/MS	By MS/MS	By MS/MS	5244800	569190	3171800	546380	3584500	293290	57693000	6261100	34890000	6010200	39429000	3226100	13	1	8	3
	239	YBL058W	SHP1	>YBL058W SHP1 SGDID:S000000154, Chr II from 111437-112708, Genome Release 64-1-1, Verified ORF, UBX (ubiquitin regulatory X) domain-containing protein that regulates Glc7p phosphatase activity and interacts with Cdc48p; interacts with ubiquitylated protei	46.987	12.8	0	8.2393	1	2.1	10.6	2.1	9.9	4.5	10.4	1	4	1	4	2	4	1	4	1	4	2	4	By matching	By MS/MS	By matching	By MS/MS	By matching	By MS/MS	27656	56023	40059	26174	97473	36374	719050	1456600	1041500	680520	2534300	945730	0	3	0	1
	240	YBL059C-A	CMC2	>YBL059C-A CMC2 SGDID:S000007488, Chr II from 110420-110125,110539-110506, Genome Release 64-1-1, reverse complement, Verified ORF, Protein of the mitochondrial intermembrane space with a role in respiratory chain complex assembly or maintenance; contains	12.947	31.2	0	30.765	1	8.3	22.9	20.2	19.3	8.3	31.2	1	2	2	3	1	3	1	2	2	3	1	3	By MS/MS	By MS/MS	By matching	By MS/MS	By matching	By MS/MS	213510	33502	381260	105390	259740	40516	1494600	234520	2668800	737740	1818200	283610	2	1	0	2
	241	YBL061C	SKT5	>YBL061C SKT5 SGDID:S000000157, Chr II from 107406-105316, Genome Release 64-1-1, reverse complement, Verified ORF, Activator of Chs3p (chitin synthase III), recruits Chs3p to the bud neck via interaction with Bni4p; has similarity to Shc1p, which activat	77.066	4.6	0.00074738	4.0736	1	1.6	3	1.6	3	0	1.6	1	2	1	2	0	1	1	2	1	2	0	1	By matching	By matching	By matching	By MS/MS	By matching	By MS/MS	19527	6454.6	22259	8718.2	0	17153	702980	232370	801320	313860	0	617520	0	0	0	1
	243	YBL064C	PRX1	>YBL064C PRX1 SGDID:S000000160, Chr II from 101156-100371, Genome Release 64-1-1, reverse complement, Verified ORF, Mitochondrial peroxiredoxin (1-Cys Prx) with thioredoxin peroxidase activity, has a role in reduction of hydroperoxides; reactivation requi	29.495	42.9	0	125.91	1	37.5	39.8	39.8	34.5	39.8	39.8	8	9	9	7	9	9	8	9	9	7	9	9	By MS/MS	By MS/MS	By MS/MS	By MS/MS	By MS/MS	By MS/MS	24416000	3489500	13554000	2114700	7728800	3716600	415080000	59322000	230420000	35951000	131390000	63182000	21	13	14	11
	244	YBL066C	SEF1	>YBL066C SEF1 SGDID:S000000162, Chr II from 100115-96669, Genome Release 64-1-1, reverse complement, Verified ORF, Putative transcription factor, has homolog in Kluyveromyces lactis	127.99	4.6	0.00038008	4.4374	1	2.4	1.3	4.6	2.1	3.1	0.8	2	1	5	2	3	1	2	1	5	2	3	1	By matching	By matching	By MS/MS	By matching	By MS/MS	By matching	2711.5	2711.5	111240	3443.8	49338	2885.6	168110	168110	6897100	213520	3059000	178910	0	0	5	0
	245	YBL067C	UBP13	>YBL067C UBP13 SGDID:S000000163, Chr II from 95882-93639, Genome Release 64-1-1, reverse complement, Verified ORF, Putative ubiquitin carboxyl-terminal hydrolase, ubiquitin-specific protease that cleaves ubiquitin-protein fusions	83.855	14.7	0	27.326	1	3.6	13.3	8.4	11	6.7	7.2	2	8	5	7	4	5	2	8	5	7	4	5	By MS/MS	By MS/MS	By MS/MS	By MS/MS	By MS/MS	By MS/MS	22324	51814	141810	47644	72902	31367	915290	2124400	5814100	1953400	2989000	1286000	1	7	2	2
	246	YBL068W	PRS4	>YBL068W PRS4 SGDID:S000000164, Chr II from 92414-93394, Genome Release 64-1-1, Verified ORF, 5-phospho-ribosyl-1(alpha)-pyrophosphate synthetase, synthesizes PRPP, which is required for nucleotide, histidine, and tryptophan biosynthesis; one of five rela	35.72	32.2	0	15.527	1	23.9	16	15.6	23.9	13.2	26.7	6	4	4	6	4	6	3	2	2	4	1	4	By MS/MS	By MS/MS	By MS/MS	By MS/MS	By MS/MS	By MS/MS	745560	153430	239550	113070	324360	125230	13420000	2761700	4312000	2035200	5838500	2254200	4	2	1	3
	247	YER102W;YBL072C	RPS8B	>YER102W RPS8B SGDID:S000000904, Chr V from 363100-363702, Genome Release 64-1-1, Verified ORF, Protein component of the small (40S) ribosomal subunit; identical to Rps8Ap and has similarity to rat S8 ribosomal protein;>YBL072C RPS8A SGDID:S000000168, Ch	22.489	56.5	0	305.27	2	55	51.5	48	54.5	55.5	54.5	11	9	11	10	12	10	11	9	11	10	12	10	By MS/MS	By MS/MS	By MS/MS	By MS/MS	By MS/MS	By MS/MS	25759000	14675000	53553000	15559000	82468000	19994000	309110000	176100000	642640000	186700000	989610000	239930000	30	30	38	37
	248	YBL074C	AAR2	>YBL074C AAR2 SGDID:S000000170, Chr II from 87789-86722, Genome Release 64-1-1, reverse complement, Verified ORF, Component of the U5 snRNP, required for splicing of U3 precursors; originally described as a splicing factor specifically required for splici	41.687	8.5	0.00074047	3.8822	1	6.2	2.3	6.2	2.3	3.9	2.3	2	1	2	1	1	1	2	1	2	1	1	1	By MS/MS	By MS/MS	By matching	By matching	By MS/MS	By matching	142040	15434	141590	8816	72184	10517	2698800	293240	2690200	167500	1371500	199830	1	1	0	0
	249	YBL075C	SSA3	>YBL075C SSA3 SGDID:S000000171, Chr II from 86448-84499, Genome Release 64-1-1, reverse complement, Verified ORF, ATPase involved in protein folding and the response to stress; plays a role in SRP-dependent cotranslational protein-membrane targeting and t	70.546	71.2	0	323.31	1	63.2	70.6	67.6	70.6	63.2	66.6	46	57	52	58	48	56	18	30	23	31	19	29	By MS/MS	By MS/MS	By MS/MS	By MS/MS	By MS/MS	By MS/MS	17411000	11320000	44201000	8289900	19784000	11485000	591970000	384880000	1502800000	281860000	672660000	390500000	35	58	43	62
	250	YBL076C	ILS1	>YBL076C ILS1 SGDID:S000000172, Chr II from 84261-81043, Genome Release 64-1-1, reverse complement, Verified ORF, Cytoplasmic isoleucine-tRNA synthetase, target of the G1-specific inhibitor reveromycin A	122.98	45.1	0	323.31	1	36.8	11.8	32.3	15.8	35.9	22.8	33	11	32	14	34	20	33	11	32	14	34	20	By MS/MS	By MS/MS	By MS/MS	By MS/MS	By MS/MS	By MS/MS	1126100	40493	1097900	36595	1081800	91530	77699000	2794000	75756000	2525100	74646000	6315600	27	1	19	2
	251	YBL078C	ATG8	>YBL078C ATG8 SGDID:S000000174, Chr II from 80731-80378, Genome Release 64-1-1, reverse complement, Verified ORF, Component of autophagosomes and Cvt vesicles; undergoes conjugation to phosphatidylethanolamine (PE); Atg8p-PE is anchored to membranes, is i	13.627	14.5	0	12.636	1	0	14.5	0	0	0	0	0	1	0	0	0	0	0	1	0	0	0	0	By matching	By matching	By matching	By matching	By matching	By matching	0	11407	0	0	0	0	0	79848	0	0	0	0	0	0	0	0
	252	YBL079W	NUP170	>YBL079W NUP170 SGDID:S000000175, Chr II from 75259-79767, Genome Release 64-1-1, Verified ORF, Subunit of the nuclear pore complex (NPC), required for NPC localization of specific nucleoporins; involved in nuclear envelope permeability and chromosome seg	169.47	57.9	0	323.31	1	52.2	16	37	13.6	44.4	15.2	63	21	47	18	56	19	63	21	47	18	56	19	By MS/MS	By MS/MS	By MS/MS	By MS/MS	By MS/MS	By MS/MS	4017600	74918	1590000	55285	1628400	76337	357560000	6667700	141510000	4920400	144930000	6794000	94	3	32	2
	253	YBL081W		>YBL081W YBL081W SGDID:S000000177, Chr II from 71866-72972, Genome Release 64-1-1, Uncharacterized ORF, Non-essential protein of unknown function; null mutation results in a decrease in plasma membrane electron transport	40.766	3	0	10.678	1	0	0	0	3	0	3	0	0	0	1	0	1	0	0	0	1	0	1	By matching	By matching	By matching	By matching	By matching	By matching	0	0	0	75446	0	78164	0	0	0	603570	0	625310	0	0	0	0
	255	YBL085W	BOI1	>YBL085W BOI1 SGDID:S000000181, Chr II from 63876-66818, Genome Release 64-1-1, Verified ORF, Protein implicated in polar growth, functionally redundant with Boi2p; interacts with bud-emergence protein Bem1p; contains an SH3 (src homology 3) domain and a	109.29	14.9	0	42.229	1	8.3	4.9	9.2	4.1	6.1	4.1	7	5	8	4	6	4	7	4	7	4	5	3	By MS/MS	By MS/MS	By MS/MS	By MS/MS	By MS/MS	By matching	38643	180830	48896	12257	67183	10011	2782300	13020000	3520500	882480	4837100	720810	4	1	5	1
	256	YBL086C		>YBL086C YBL086C SGDID:S000000182, Chr II from 62602-61202, Genome Release 64-1-1, reverse complement, Uncharacterized ORF, Protein of unknown function; green fluorescent protein (GFP)-fusion protein localizes to the cell periphery	51.996	2.4	0.00038536	4.783	1	2.4	2.4	2.4	2.4	2.4	2.4	1	1	1	1	1	1	1	1	1	1	1	1	By MS/MS	By matching	By MS/MS	By MS/MS	By MS/MS	By MS/MS	39509	7666.6	102120	9864.7	129410	12204	1185300	230000	3063600	295940	3882300	366120	1	0	2	1
	257	YER117W;YBL087C	RPL23B	>YER117W RPL23B SGDID:S000000919, Chr V from 396769-396810,397282-397653, Genome Release 64-1-1, Verified ORF, Protein component of the large (60S) ribosomal subunit, identical to Rpl23Ap and has similarity to E. coli L14 and rat L23 ribosomal proteins;>	14.473	62	0	98.857	2	48.2	56.2	40.9	56.2	48.2	56.2	9	10	8	8	9	9	9	10	8	8	9	9	By MS/MS	By MS/MS	By MS/MS	By MS/MS	By MS/MS	By MS/MS	105790000	31055000	232670000	20970000	199680000	27909000	952070000	279500000	2094100000	188730000	1797100000	251180000	24	24	32	23
	259	YBL090W	MRP21	>YBL090W MRP21 SGDID:S000000186, Chr II from 48825-49358, Genome Release 64-1-1, Verified ORF, Mitochondrial ribosomal protein of the small subunit; MRP21 exhibits genetic interactions with mutations in the COX2 and COX3 mRNA 5-untranslated leader sequen	20.394	31.6	0	15.522	1	21.5	26.6	21.5	16.9	21.5	22.6	5	6	5	4	5	4	5	6	5	4	5	4	By MS/MS	By MS/MS	By MS/MS	By MS/MS	By MS/MS	By MS/MS	746960	170000	723590	74176	1520000	122400	8963500	2039900	8683100	890110	18240000	1468800	4	1	6	1
	260	YBL091C	MAP2	>YBL091C MAP2 SGDID:S000000187, Chr II from 48628-47363, Genome Release 64-1-1, reverse complement, Verified ORF, Methionine aminopeptidase, catalyzes the cotranslational removal of N-terminal methionine from nascent polypeptides; function is partially re	47.518	27.3	0	151.82	1	2.4	27.3	13.8	18.8	13.5	19	1	10	5	7	5	7	1	10	5	7	5	7	By MS/MS	By MS/MS	By MS/MS	By MS/MS	By MS/MS	By MS/MS	28867	317680	341360	129700	378950	131160	692810	7624400	8192600	3112700	9094700	3147800	1	5	1	5
	261	YBL091C-A	SCS22	>YBL091C-A SCS22 SGDID:S000007228, Chr II from 47058-46565,47180-47147, Genome Release 64-1-1, reverse complement, Verified ORF, Protein involved in regulation of phospholipid metabolism; homolog of Scs2p; similar to D. melanogaster inturned protein	19.678	18.3	0	8.0551	1	7.4	10.9	7.4	18.3	7.4	18.3	1	3	1	3	1	4	1	3	1	3	1	4	By matching	By MS/MS	By MS/MS	By MS/MS	By MS/MS	By MS/MS	43841	29600	75356	70887	63068	14678	438410	296000	753560	708870	630680	146780	0	3	1	3
	262	YBL092W	RPL32	>YBL092W RPL32 SGDID:S000000188, Chr II from 45978-46370, Genome Release 64-1-1, Verified ORF, Protein component of the large (60S) ribosomal subunit, has similarity to rat L32 ribosomal protein; overexpression disrupts telomeric silencing	14.771	88.5	0	90.448	1	61.5	86.9	88.5	80	74.6	74.6	12	16	17	14	15	15	12	16	17	14	15	15	By MS/MS	By MS/MS	By MS/MS	By MS/MS	By MS/MS	By MS/MS	62621000	45515000	103040000	33237000	205560000	47770000	626210000	455150000	1030400000	332370000	2055600000	477700000	26	45	35	43
	264	YBL095W	MRX3	>YBL095W YBL095W SGDID:S000000191, Chr II from 43277-44089, Genome Release 64-1-1, Uncharacterized ORF, Putative protein of unknown function; the authentic, non-tagged protein is detected in highly purified mitochondria in high-throughput studies	30.545	50	0	79.276	1	34.8	23.3	41.1	27.4	41.1	31.1	7	6	8	6	8	7	7	6	8	6	8	7	By MS/MS	By MS/MS	By MS/MS	By MS/MS	By MS/MS	By MS/MS	4520600	409930	3608700	357800	4862100	291920	76851000	6968800	61348000	6082500	82656000	4962600	14	3	12	6
	265	YBL098W	BNA4	>YBL098W BNA4 SGDID:S000000194, Chr II from 39145-40527, Genome Release 64-1-1, Verified ORF, Kynurenine 3-mono oxygenase, required for the de novo biosynthesis of NAD from tryptophan via kynurenine; expression regulated by Hst1p; putative therapeutic tar	52.429	61.7	0	292.09	1	56.3	40	51.1	42.2	57.2	40.4	27	19	26	21	28	22	27	19	26	21	28	22	By MS/MS	By MS/MS	By MS/MS	By MS/MS	By MS/MS	By MS/MS	18761000	1295600	13844000	1798000	15389000	1420900	581590000	40164000	429150000	55737000	477060000	44047000	35	18	32	27
	266	YBL099W	ATP1	>YBL099W ATP1 SGDID:S000000195, Chr II from 37053-38690, Genome Release 64-1-1, Verified ORF, Alpha subunit of the F1 sector of mitochondrial F1F0 ATP synthase, which is a large, evolutionarily conserved enzyme complex required for ATP synthesis; phosphor	58.607	71	0	323.31	1	64	67.2	63.9	66.2	67.9	67.2	36	43	37	41	43	40	36	43	37	41	43	40	By MS/MS	By MS/MS	By MS/MS	By MS/MS	By MS/MS	By MS/MS	202060000	94671000	175550000	77232000	151600000	65180000	6667900000	3124200000	5793100000	2548600000	5002900000	2151000000	122	164	88	152
	268	YBL101C	ECM21	>YBL101C ECM21 SGDID:S000000197, Chr II from 28299-24946, Genome Release 64-1-1, reverse complement, Verified ORF, Protein involved in regulating the endocytosis of plasma membrane proteins; identified as a substrate for ubiquitination by Rsp5p and deubiq	123.61	3.7	0	5.8704	1	1.7	1.7	1.7	0	1.7	0	1	1	1	0	1	0	1	1	1	0	1	0	By matching	By matching	By MS/MS	By matching	By matching	By matching	4130.1	4446	9269.6	0	15107	0	251930	271200	565440	0	921540	0	0	0	1	0
	269	YBL102W	SFT2	>YBL102W SFT2 SGDID:S000000198, Chr II from 24098-24745, Genome Release 64-1-1, Verified ORF, Non-essential tetra-spanning membrane protein found mostly in the late Golgi, can suppress some sed5 alleles; may be part of the transport machinery, but precise	24.274	16.3	0	30.111	1	10.7	16.3	10.7	16.3	10.7	16.3	2	3	2	3	2	3	2	3	2	3	2	3	By MS/MS	By MS/MS	By MS/MS	By MS/MS	By MS/MS	By MS/MS	588740	209700	156720	172490	575650	137250	5298700	1887300	1410400	1552400	5180800	1235200	1	3	1	3
	270	YBL103C	RTG3	>YBL103C RTG3 SGDID:S000000199, Chr II from 23536-22076, Genome Release 64-1-1, reverse complement, Verified ORF, Basic helix-loop-helix-leucine zipper (bHLH/Zip) transcription factor that forms a complex with another bHLH/Zip protein, Rtg1p, to activate	54.139	33.7	0	27.147	1	16.3	14.2	23.5	7.8	31.1	9.1	7	7	11	4	14	5	7	7	11	4	14	5	By MS/MS	By MS/MS	By MS/MS	By matching	By MS/MS	By MS/MS	446030	88045	771220	42830	804620	51744	10259000	2025000	17738000	985100	18506000	1190100	1	2	6	0
	271	YBL104C	SEA4	>YBL104C SEA4 SGDID:S000000200, Chr II from 21293-18177, Genome Release 64-1-1, reverse complement, Verified ORF, Subunit of the SEA (Seh1-associated) complex, a coatomer-related complex that associates dynamically with the vacuole; has an N-terminal beta	117.63	18.3	0	83.514	1	11.5	5.8	17	10.8	13.5	10.2	9	5	14	9	11	8	9	5	14	9	11	8	By MS/MS	By matching	By MS/MS	By MS/MS	By MS/MS	By MS/MS	127990	17337	415980	22120	154310	37321	7551600	1022900	24543000	1305100	9104300	2202000	7	0	11	3
	272	YBL105C	PKC1	>YBL105C PKC1 SGDID:S000000201, Chr II from 17696-14241, Genome Release 64-1-1, reverse complement, Verified ORF, Protein serine/threonine kinase essential for cell wall remodeling during growth; localized to sites of polarized growth and the mother-daugh	131.48	8.5	0	19.676	1	4.6	4.3	4.4	2.7	7	3.6	5	5	5	3	7	4	5	5	5	3	7	4	By MS/MS	By MS/MS	By MS/MS	By MS/MS	By MS/MS	By MS/MS	52033	135440	119450	8377.1	113170	14355	3642300	9480700	8361400	586390	7922200	1004900	1	2	5	1
	273	YBR003W	COQ1	>YBR003W COQ1 SGDID:S000000207, Chr II from 242809-244230, Genome Release 64-1-1, Verified ORF, Hexaprenyl pyrophosphate synthetase, catalyzes the first step in ubiquinone (coenzyme Q) biosynthesis	52.559	38.7	0	323.31	1	27.5	26	34.9	31.5	34.5	25.2	12	13	14	14	16	11	12	13	14	14	16	11	By MS/MS	By MS/MS	By MS/MS	By MS/MS	By MS/MS	By MS/MS	1172300	429820	2738700	220490	3217900	150900	38687000	14184000	90377000	7276100	106190000	4979500	9	6	16	7
	274	YNL030W;YBR009C	HHF2	>YNL030W HHF2 SGDID:S000004975, Chr XIV from 576727-577038, Genome Release 64-1-1, Verified ORF, Histone H4, core histone protein required for chromatin assembly and chromosome function; one of two identical histone proteins (see also HHF1); contributes t	11.368	68.9	0	136.37	2	61.2	61.2	62.1	62.1	62.1	62.1	9	9	11	10	11	11	9	9	11	10	11	11	By MS/MS	By MS/MS	By MS/MS	By MS/MS	By MS/MS	By MS/MS	75727000	7262500	185680000	6324100	146840000	5290500	454360000	43575000	1114100000	37945000	881020000	31743000	16	11	22	14
	275	YNL031C;YBR010W	HHT2	>YNL031C HHT2 SGDID:S000004976, Chr XIV from 576050-575640, Genome Release 64-1-1, reverse complement, Verified ORF, Histone H3, core histone protein required for chromatin assembly, part of heterochromatin-mediated telomeric and HM silencing; one of two	15.356	27.9	0.00038241	4.5403	2	16.9	16.9	16.9	16.9	16.9	10.3	3	3	3	3	3	2	3	3	3	3	3	2	By MS/MS	By MS/MS	By MS/MS	By MS/MS	By MS/MS	By MS/MS	59114000	7841200	58245000	5090400	123490000	1927000	236450000	31365000	232980000	20362000	493960000	7708000	6	3	4	2
	276	YBR011C	IPP1	>YBR011C IPP1 SGDID:S000000215, Chr II from 257975-257112, Genome Release 64-1-1, reverse complement, Verified ORF, Cytoplasmic inorganic pyrophosphatase (PPase), homodimer that catalyzes the rapid exchange of oxygens from Pi with water, highly expressed	32.299	60.3	0	121.34	1	31.4	48.1	47	42.2	49.8	41.8	6	9	10	8	9	8	6	9	10	8	9	8	By MS/MS	By MS/MS	By MS/MS	By MS/MS	By MS/MS	By MS/MS	1241800	346140	1721900	261040	2115800	310260	24837000	6922700	34438000	5220700	42315000	6205300	6	6	10	5
	278	YBR014C	GRX7	>YBR014C GRX7 SGDID:S000000218, Chr II from 267336-266725, Genome Release 64-1-1, reverse complement, Verified ORF, Cis-golgi localized monothiol glutaredoxin; more similar in activity to dithiol than other monothiol glutaredoxins; involved in the oxidati	22.565	23.2	0	10.572	1	9.9	0	5.9	3.9	0	3.9	2	0	1	1	0	1	2	0	1	1	0	1	By MS/MS	By matching	By MS/MS	By MS/MS	By matching	By MS/MS	388080	0	18193	66447	0	105690	5045100	0	236510	863810	0	1374000	1	0	1	1
	279	YBR015C	MNN2	>YBR015C MNN2 SGDID:S000000219, Chr II from 269503-267710, Genome Release 64-1-1, reverse complement, Verified ORF, Alpha-1,2-mannosyltransferase, responsible for addition of the first alpha-1,2-linked mannose to form the branches on the mannan backbone o	67.773	29.5	0	39.187	1	10.6	16.1	11.9	21.9	13.6	18.1	6	9	7	12	7	10	6	9	7	12	7	10	By MS/MS	By MS/MS	By MS/MS	By MS/MS	By MS/MS	By MS/MS	347730	189210	293960	282760	325240	205030	12518000	6811600	10583000	10179000	11709000	7381200	4	7	4	12
	280	YBR016W		>YBR016W YBR016W SGDID:S000000220, Chr II from 270247-270633, Genome Release 64-1-1, Verified ORF, Tail-anchored plasma membrane protein containing a conserved CYSTM module; predicted to be palmitoylated; has similarity to hydrophilins, which are involved	14.617	24.2	0.0003861	4.8697	1	24.2	10.2	24.2	10.2	24.2	24.2	2	1	2	1	2	2	2	1	2	1	2	2	By MS/MS	By matching	By MS/MS	By matching	By MS/MS	By MS/MS	394960	82516	139320	70178	286290	57863	1184900	247550	417970	210540	858880	173590	1	0	2	0
	281	YBR017C	KAP104	>YBR017C KAP104 SGDID:S000000221, Chr II from 273703-270947, Genome Release 64-1-1, reverse complement, Verified ORF, Transportin or cytosolic karyopherin beta 2; functions in the rg-nuclear localization signal-mediated nuclear import/reimport of mRNA-bin	103.68	20.7	0	71.466	1	18.7	13	17.2	15.3	20.7	12.9	15	10	13	12	16	10	15	10	13	12	16	10	By MS/MS	By MS/MS	By MS/MS	By MS/MS	By MS/MS	By MS/MS	1655400	134090	2535200	104270	1714800	91058	64561000	5229500	98871000	4066600	66878000	3551200	7	3	9	7
	282	YBR024W	SCO2	>YBR024W SCO2 SGDID:S000000228, Chr II from 289445-290350, Genome Release 64-1-1, Verified ORF, Protein anchored to the mitochondrial inner membrane, similar to Sco1p and may have a redundant function with Sco1p in delivery of copper to cytochrome c oxida	34.888	34.2	0	29.127	1	30.9	21.3	27.6	22.9	27.6	24.9	8	6	7	5	7	6	8	6	7	5	7	6	By MS/MS	By MS/MS	By MS/MS	By MS/MS	By MS/MS	By MS/MS	1251700	65221	523300	128690	587820	136480	27536000	1434900	11513000	2831100	12932000	3002600	5	2	2	1
	283	YBR025C	OLA1	>YBR025C OLA1 SGDID:S000000229, Chr II from 291865-290681, Genome Release 64-1-1, reverse complement, Verified ORF, P-loop ATPase with similarity to human OLA1 and bacterial YchF; identified as specifically interacting with the proteasome; protein levels	44.174	72.3	0	190.4	1	65.2	43.4	57.9	29.7	70.3	37.8	21	16	18	10	22	13	21	16	18	10	22	13	By MS/MS	By MS/MS	By MS/MS	By MS/MS	By MS/MS	By MS/MS	8745300	776280	7739800	223810	13916000	353360	244870000	21736000	216710000	6266800	389640000	9894200	30	11	22	3
	284	YBR026C	ETR1	>YBR026C ETR1 SGDID:S000000230, Chr II from 294019-292877, Genome Release 64-1-1, reverse complement, Verified ORF, 2-enoyl thioester reductase, member of the medium chain dehydrogenase/reductase family; localized to in mitochondria, where it has a probab	42.066	37.6	0	46.619	1	13.2	32.4	21.6	23.4	24.2	27.6	4	11	7	9	8	10	4	11	7	9	8	10	By MS/MS	By MS/MS	By matching	By MS/MS	By MS/MS	By MS/MS	435180	691300	856650	344940	1455100	414960	9573900	15209000	18846000	7588700	32012000	9129100	1	5	0	6
	285	YBR029C	CDS1	>YBR029C CDS1 SGDID:S000000233, Chr II from 297742-296369, Genome Release 64-1-1, reverse complement, Verified ORF, Phosphatidate cytidylyltransferase (CDP-diglyceride synthetase); an enzyme that catalyzes that conversion of CTP + phosphate into diphospha	51.822	13.1	0	18.899	1	10.3	9.2	8.8	13.1	10.3	10.5	5	4	4	6	5	5	5	4	4	6	5	5	By MS/MS	By MS/MS	By MS/MS	By MS/MS	By MS/MS	By MS/MS	827060	63326	567500	1194000	9434000	2023700	20677000	1583200	14187000	29851000	235850000	50593000	9	1	4	6
	286	YBR031W	RPL4A	>YBR031W RPL4A SGDID:S000000235, Chr II from 300166-301254, Genome Release 64-1-1, Verified ORF, N-terminally acetylated protein component of the large (60S) ribosomal subunit, nearly identical to Rpl4Bp and has similarity to E. coli L4 and rat L4 ribosom	39.092	60.5	0	323.31	1	55.2	60.5	58.6	60.2	58.6	60.5	20	26	22	25	22	26	4	4	4	4	4	4	By MS/MS	By MS/MS	By MS/MS	By MS/MS	By MS/MS	By MS/MS	86849000	75042000	144750000	47624000	265490000	86183000	1910700000	1650900000	3184600000	1047700000	5840900000	1896000000	57	117	77	116
	287	YBR035C	PDX3	>YBR035C PDX3 SGDID:S000000239, Chr II from 306955-306269, Genome Release 64-1-1, reverse complement, Verified ORF, Pyridoxine (pyridoxamine) phosphate oxidase, has homologs in E. coli and Myxococcus xanthus; transcription is under the general control of	26.908	14.5	0	7.9682	1	9.2	5.3	14.5	5.3	10.1	5.3	2	1	3	1	2	1	2	1	3	1	2	1	By MS/MS	By matching	By MS/MS	By matching	By MS/MS	By matching	245750	14901	151990	8575.1	182220	3934.8	3686300	223520	2279900	128630	2733400	59022	1	0	1	0
	288	YBR037C	SCO1	>YBR037C SCO1 SGDID:S000000241, Chr II from 311452-310565, Genome Release 64-1-1, reverse complement, Verified ORF, Copper-binding protein of the mitochondrial inner membrane, required for cytochrome c oxidase activity and respiration; may function to del	33.166	16.9	0	16.738	1	11.5	7.1	4.4	7.1	4.4	11.5	2	1	1	1	1	2	2	1	1	1	1	2	By MS/MS	By MS/MS	By MS/MS	By MS/MS	By MS/MS	By MS/MS	271670	79276	31057	92932	41445	127480	5161700	1506200	590080	1765700	787460	2422200	2	1	1	2
	289	YBR039W	ATP3	>YBR039W ATP3 SGDID:S000000243, Chr II from 315575-316510, Genome Release 64-1-1, Verified ORF, Gamma subunit of the F1 sector of mitochondrial F1F0 ATP synthase, which is a large, evolutionarily conserved enzyme complex required for ATP synthesis	34.35	69.1	0	268.37	1	63.7	57.6	55.3	52.1	61.4	60.8	19	19	18	17	19	21	19	19	18	17	19	21	By MS/MS	By MS/MS	By MS/MS	By MS/MS	By MS/MS	By MS/MS	24481000	10431000	25908000	9115200	28163000	10936000	563070000	239900000	595880000	209650000	647750000	251520000	42	40	42	29
	290	YBR041W	FAT1	>YBR041W FAT1 SGDID:S000000245, Chr II from 318266-320275, Genome Release 64-1-1, Verified ORF, Very long chain fatty acyl-CoA synthetase and long chain fatty acid transporter; activates imported fatty acids with a preference for very long lengths (C20-C2	77.14	7.3	0	6.066	1	7.3	0	1.2	1.2	6.3	1.8	5	0	1	1	4	1	5	0	1	1	4	1	By MS/MS	By matching	By matching	By matching	By matching	By matching	186110	0	46244	8777.8	100620	2457	8189000	0	2034700	386220	4427200	108110	6	0	0	0
	292	YBR044C	TCM62	>YBR044C TCM62 SGDID:S000000248, Chr II from 326059-324341, Genome Release 64-1-1, reverse complement, Verified ORF, Protein involved in the assembly of the mitochondrial succinate dehydrogenase complex; putative chaperone	64.251	18	0	10.946	1	2.3	16.4	6.5	13.5	9.6	9.8	1	7	3	6	4	4	1	7	3	6	4	4	By MS/MS	By MS/MS	By MS/MS	By MS/MS	By MS/MS	By MS/MS	17638	70179	91995	51862	86723	29075	634960	2526400	3311800	1867000	3122000	1046700	1	2	2	2
	293	YBR046C	ZTA1	>YBR046C ZTA1 SGDID:S000000250, Chr II from 331511-330507, Genome Release 64-1-1, reverse complement, Verified ORF, NADPH-dependent quinone reductase, GFP-tagged protein localizes to the cytoplasm and nucleus; has similarity to E. coli quinone oxidoreduct	37.018	34.1	0	30.838	1	18	33.2	25.4	27.8	25.4	21.3	7	8	6	8	8	7	7	8	6	8	8	7	By MS/MS	By MS/MS	By MS/MS	By MS/MS	By MS/MS	By MS/MS	200450	260860	126260	233510	407560	222640	4409900	5738800	2777600	5137200	8966200	4898100	2	4	3	7
	294	YBR047W	FMP23	>YBR047W FMP23 SGDID:S000000251, Chr II from 331833-332360, Genome Release 64-1-1, Uncharacterized ORF, Putative protein of unknown function; proposed to be involved in iron or copper homeostasis; the authentic, non-tagged protein is detected in highly pu	20.512	22.9	0	9.1313	1	5.1	0	12.6	5.1	22.9	5.1	1	0	2	1	3	1	1	0	2	1	3	1	By MS/MS	By matching	By MS/MS	By matching	By MS/MS	By matching	103970	0	48583	6003.7	87138	13132	1247700	0	582990	72044	1045700	157580	1	0	2	0
	295	YDR025W;YBR048W	RPS11A	>YDR025W RPS11A SGDID:S000002432, Chr IV from 491515-491559,491899-492324, Genome Release 64-1-1, Verified ORF, Protein component of the small (40S) ribosomal subunit; identical to Rps11Bp and has similarity to E. coli S17 and rat S11 ribosomal proteins;	17.749	60.9	0	71.395	2	60.9	59.6	60.3	60.9	55.1	59.6	13	12	12	13	12	12	13	12	12	13	12	12	By MS/MS	By MS/MS	By MS/MS	By MS/MS	By MS/MS	By MS/MS	30671000	17176000	33112000	16258000	84182000	17270000	306710000	171760000	331120000	162580000	841820000	172700000	15	19	24	22
	296	YBR049C	REB1	>YBR049C REB1 SGDID:S000000253, Chr II from 336818-334386, Genome Release 64-1-1, reverse complement, Verified ORF, RNA polymerase I enhancer binding protein; DNA binding protein which binds to genes transcribed by both RNA polymerase I and RNA polymerase	91.873	13.6	0	80.824	1	10.7	0	9.6	3.5	13.6	1.2	7	0	6	2	9	1	7	0	6	2	9	1	By MS/MS	By matching	By MS/MS	By matching	By MS/MS	By matching	129470	0	425560	11260	425150	0	5308100	0	17448000	461640	17431000	0	2	0	5	0
	297	YBR052C	RFS1	>YBR052C RFS1 SGDID:S000000256, Chr II from 339352-338720, Genome Release 64-1-1, reverse complement, Verified ORF, Protein of unknown function; member of a flavodoxin-like fold protein family that includes Pst2p and Ycp4p; green fluorescent protein (GFP)	22.921	57.1	0	201.3	1	53.8	46.7	47.6	51	57.1	57.1	8	8	7	9	10	10	8	8	7	9	10	10	By MS/MS	By MS/MS	By MS/MS	By MS/MS	By MS/MS	By MS/MS	7490100	4284800	5924300	2007800	6365500	3536000	97371000	55702000	77015000	26101000	82752000	45968000	17	22	11	20
	298	YBR054W	YRO2	>YBR054W YRO2 SGDID:S000000258, Chr II from 343101-344135, Genome Release 64-1-1, Verified ORF, Protein of unknown function with similarity to archaeal rhodopsins; the authentic, non-tagged protein is detected in a phosphorylated state in highly purified	38.719	18.9	0	23.135	1	15.7	18.3	13.1	8.7	15.7	12.5	6	5	3	3	5	3	3	3	1	2	3	1	By MS/MS	By MS/MS	By MS/MS	By MS/MS	By MS/MS	By MS/MS	613140	577340	449130	246720	703400	339480	7970800	7505400	5838700	3207300	9144200	4413200	9	7	8	6
	299	YBR055C	PRP6	>YBR055C PRP6 SGDID:S000000259, Chr II from 347301-344602, Genome Release 64-1-1, reverse complement, Verified ORF, Splicing factor, component of the U4/U6-U5 snRNP complex	104.23	5.2	0	5.4748	1	3.3	2.1	3.1	2.1	5.2	0	2	1	2	1	3	0	2	1	2	1	3	0	By matching	By matching	By MS/MS	By matching	By MS/MS	By matching	9546.5	0	34550	0	20238	0	572790	0	2073000	0	1214300	0	0	0	2	0
	300	YBR057C	MUM2	>YBR057C MUM2 SGDID:S000000261, Chr II from 353293-352193, Genome Release 64-1-1, reverse complement, Verified ORF, Cytoplasmic protein essential for meiotic DNA replication and sporulation; interacts with Orc2p, which is a component of the origin recogni	41.433	41.5	0	109.09	1	13.4	20.8	27	13.4	20.2	17.2	4	7	8	4	7	5	4	7	8	4	7	5	By matching	By MS/MS	By MS/MS	By MS/MS	By MS/MS	By MS/MS	722270	247860	1273800	120310	1257500	318360	13001000	4461500	22929000	2165500	22634000	5730400	0	1	3	1
	301	YBR059C;YIL095W	AKL1	>YBR059C AKL1 SGDID:S000000263, Chr II from 360187-356861, Genome Release 64-1-1, reverse complement, Verified ORF, Ser-Thr protein kinase, member (with Ark1p and Prk1p) of the Ark kinase family; involved in endocytosis and actin cytoskeleton organization	123.99	29.6	0	90.691	2	20.3	7.5	22.7	10.7	21.7	11.5	19	8	21	10	19	10	19	8	21	10	19	10	By MS/MS	By matching	By MS/MS	By MS/MS	By MS/MS	By MS/MS	518750	24470	576540	56221	357210	73893	34756000	1639500	38628000	3766800	23933000	4950800	22	0	12	2
	303	YBR070C	ALG14	>YBR070C ALG14 SGDID:S000000274, Chr II from 379934-379221, Genome Release 64-1-1, reverse complement, Verified ORF, Component of UDP-GlcNAc transferase required for the second step of dolichyl-linked oligosaccharide synthesis; anchors the catalytic subun	27.035	5.1	0.0041465	2.7135	1	0	0	5.1	0	0	0	0	0	1	0	0	0	0	0	1	0	0	0	By matching	By matching	By MS/MS	By matching	By matching	By matching	0	0	62757	0	0	0	0	0	1004100	0	0	0	0	0	1	0
	304	YBR072W	HSP26	>YBR072W HSP26 SGDID:S000000276, Chr II from 382030-382674, Genome Release 64-1-1, Verified ORF, Small heat shock protein (sHSP) with chaperone activity; forms hollow, sphere-shaped oligomers that suppress unfolded proteins aggregation; oligomer activatio	23.879	78	0	323.31	1	67.3	61.7	67.3	60.7	67.3	61.7	21	16	21	15	22	19	21	16	21	15	22	19	By MS/MS	By MS/MS	By MS/MS	By MS/MS	By MS/MS	By MS/MS	282830000	47224000	182880000	42757000	193700000	56965000	3676800000	613910000	2377400000	555840000	2518000000	740540000	58	43	50	44
	305	YBR074W	PFF1	>YBR074W YBR074W SGDID:S000000278, Chr II from 386286-389216, Genome Release 64-1-1, Uncharacterized ORF, Putative metalloprotease	111.03	2.9	0	8.6315	1	2.9	1.3	0	1.3	0	1.3	2	1	0	1	0	1	2	1	0	1	0	1	By MS/MS	By MS/MS	By matching	By matching	By matching	By matching	5469	2806.1	0	3150	0	3151.8	246100	126270	0	141750	0	141830	2	1	0	0
	306	YBR077C	SLM4	>YBR077C SLM4 SGDID:S000000281, Chr II from 392293-391805, Genome Release 64-1-1, reverse complement, Verified ORF, Component of the EGO complex, which is involved in the regulation of microautophagy, and of the GSE complex, which is required for proper s	18.354	17.9	0	60.842	1	13.6	13.6	17.9	13.6	13.6	13.6	2	2	3	2	2	2	2	2	3	2	2	2	By MS/MS	By MS/MS	By MS/MS	By MS/MS	By MS/MS	By MS/MS	908400	227460	328980	132380	1073800	110750	7267200	1819700	2631900	1059000	8590000	886040	1	2	2	2
	307	YBR078W	ECM33	>YBR078W ECM33 SGDID:S000000282, Chr II from 393123-393180,393511-394742, Genome Release 64-1-1, Verified ORF, GPI-anchored protein of unknown function, has a possible role in apical bud growth; GPI-anchoring on the plasma membrane crucial to function; ph	43.768	11.4	0	123.26	1	11.4	11.4	11.2	11.4	11.4	11.4	6	6	5	6	6	5	6	6	5	6	6	5	By MS/MS	By MS/MS	By MS/MS	By MS/MS	By MS/MS	By MS/MS	44170000	5839600	26729000	4018800	19132000	5259000	441700000	58396000	267290000	40188000	191320000	52590000	23	14	20	13
	308	YBR079C	RPG1	>YBR079C RPG1 SGDID:S000000283, Chr II from 398277-395383, Genome Release 64-1-1, reverse complement, Verified ORF, eIF3a subunit of the core complex of translation initiation factor 3 (eIF3), essential for translation; part of a Prt1p-Rpg1p-Nip1p subcomp	110.34	62.2	0	323.31	1	36	45.1	49.1	43.6	55.1	49.5	33	46	53	47	58	53	33	46	53	47	58	53	By MS/MS	By MS/MS	By MS/MS	By MS/MS	By MS/MS	By MS/MS	1035800	694450	6887300	1115000	5960200	1509700	74576000	50000000	495890000	80278000	429140000	108690000	24	25	56	37
	309	YBR080C	SEC18	>YBR080C SEC18 SGDID:S000000284, Chr II from 400890-398614, Genome Release 64-1-1, reverse complement, Verified ORF, ATPase required for vesicular transport between ER and Golgi, the priming step in homotypic vacuole fusion, autophagy, and protein secre	84.055	56.1	0	323.31	1	51.7	50.7	47.1	44.5	51.7	43.9	34	34	33	29	34	30	34	34	33	29	34	30	By MS/MS	By MS/MS	By MS/MS	By MS/MS	By MS/MS	By MS/MS	11479000	1704600	14256000	1283600	10275000	1743400	516560000	76708000	641540000	57760000	462390000	78454000	46	24	34	22
	310	YBR081C	SPT7	>YBR081C SPT7 SGDID:S000000285, Chr II from 405251-401253, Genome Release 64-1-1, reverse complement, Verified ORF, Subunit of the SAGA transcriptional regulatory complex, involved in proper assembly of the complex; also present as a C-terminally truncate	152.62	16.4	0	57.354	1	4.9	7.1	10	4	15.5	4.6	6	9	12	5	18	6	6	9	12	5	18	6	By MS/MS	By MS/MS	By MS/MS	By MS/MS	By MS/MS	By MS/MS	304430	76501	315290	6518.2	2029600	11078	24659000	6196600	25539000	527970	164400000	897360	2	2	10	0
	311	YBR082C	UBC4	>YBR082C UBC4 SGDID:S000000286, Chr II from 407027-406628,407169-407123, Genome Release 64-1-1, reverse complement, Verified ORF, Ubiquitin-conjugating enzyme (E2), mediates degradation of abnormal or excess proteins, including calmodulin and histone H3;	16.456	43.9	0	52.177	1	7.4	36.5	37.8	18.2	19.6	25.7	1	3	3	2	2	3	0	2	2	1	1	1	By MS/MS	By MS/MS	By MS/MS	By MS/MS	By MS/MS	By matching	3940400	356040	10765000	29572	6490500	579110	23642000	2136200	64592000	177430	38943000	3474600	1	1	4	0
	312	YBR084W	MIS1	>YBR084W MIS1 SGDID:S000000288, Chr II from 411054-413981, Genome Release 64-1-1, Verified ORF, Mitochondrial C1-tetrahydrofolate synthase, involved in interconversion between different oxidation states of tetrahydrofolate (THF); provides activities of fo	106.22	41.5	0	170.81	1	26.9	31.3	31.6	27.6	30.8	31.7	25	24	29	28	27	30	23	23	27	26	25	28	By MS/MS	By MS/MS	By MS/MS	By MS/MS	By MS/MS	By MS/MS	1449900	402920	4852500	486020	2444200	917370	88445000	24578000	296000000	29647000	149100000	55959000	16	22	28	24
	313	YBR086C	IST2	>YBR086C IST2 SGDID:S000000290, Chr II from 423041-420201, Genome Release 64-1-1, reverse complement, Verified ORF, Plasma membrane protein that may be involved in osmotolerance, localizes to the mother cell in small-budded cells and to the bud in medium-	105.85	38.6	0	323.31	1	30.5	28.6	30.5	31.2	34.1	29.9	27	25	26	28	29	26	27	25	26	28	29	26	By MS/MS	By MS/MS	By MS/MS	By MS/MS	By MS/MS	By MS/MS	1924900	822870	3800400	679710	3373500	613770	90472000	38675000	178620000	31947000	158550000	28847000	49	37	53	37
	314	YBR087W	RFC5	>YBR087W RFC5 SGDID:S000000291, Chr II from 423765-424829, Genome Release 64-1-1, Verified ORF, Subunit of heteropentameric Replication factor C (RF-C), which is a DNA binding protein and ATPase that acts as a clamp loader of the proliferating cell nuclea	39.941	48.9	0	323.31	1	31.1	36.4	37.6	38.1	39	38.1	9	11	11	11	11	11	9	11	11	11	11	11	By MS/MS	By MS/MS	By MS/MS	By MS/MS	By MS/MS	By MS/MS	909350	368360	1347200	267890	2179400	350110	23643000	9577400	35026000	6965100	56663000	9102900	7	11	8	9
	315	YBR088C	POL30	>YBR088C POL30 SGDID:S000000292, Chr II from 425766-424990, Genome Release 64-1-1, reverse complement, Verified ORF, Proliferating cell nuclear antigen (PCNA), functions as the sliding clamp for DNA polymerase delta; may function as a docking site for oth	28.916	9.7	0	14.841	1	4.3	9.7	4.3	4.3	9.7	9.7	1	2	1	1	2	2	1	2	1	1	2	2	By MS/MS	By MS/MS	By MS/MS	By MS/MS	By MS/MS	By MS/MS	41381	41833	0	0	123490	34390	744860	753000	0	0	2222800	619020	1	2	1	1
	316	YBR089C-A	NHP6B	>YBR089C-A NHP6B SGDID:S000002157, Chr II from 426489-426190, Genome Release 64-1-1, reverse complement, Verified ORF, High-mobility group (HMG) protein that binds to and remodels nucleosomes; involved in recruiting FACT and other chromatin remodelling co	11.476	52.5	0	75.573	1	26.3	52.5	52.5	26.3	52.5	26.3	2	5	5	3	5	2	2	5	5	3	5	2	By MS/MS	By MS/MS	By MS/MS	By MS/MS	By MS/MS	By MS/MS	3103900	1198700	5103600	805430	7265400	453000	18623000	7192300	30622000	4832600	43593000	2718000	2	3	5	1
	317	YBR094W	PBY1	>YBR094W PBY1 SGDID:S000000298, Chr II from 432036-434297, Genome Release 64-1-1, Verified ORF, Putative tubulin tyrosine ligase associated with P-bodies	86.352	9.4	0	19.121	1	6.8	0	6.8	1.3	5.8	2.8	4	0	4	1	4	2	4	0	4	1	4	2	By MS/MS	By matching	By MS/MS	By matching	By MS/MS	By MS/MS	74437	0	72439	3481.2	77769	10315	3200800	0	3114900	149690	3344100	443550	2	0	2	0
	318	YBR095C	RXT2	>YBR095C RXT2 SGDID:S000000299, Chr II from 435698-434406, Genome Release 64-1-1, reverse complement, Verified ORF, Subunit of the histone deacetylase Rpd3L complex; possibly involved in cell fusion and invasive growth	48.629	24	0	80.988	1	17.2	19.1	17.2	10	24	24	6	7	6	4	8	8	6	7	6	4	8	8	By MS/MS	By MS/MS	By MS/MS	By MS/MS	By MS/MS	By MS/MS	865390	184380	1633400	126800	1477300	115770	17308000	3687600	32667000	2536100	29545000	2315300	6	2	8	3
	319	YBR096W		>YBR096W YBR096W SGDID:S000000300, Chr II from 436021-436713, Genome Release 64-1-1, Uncharacterized ORF, Putative protein of unknown function; green fluorescent protein (GFP)-fusion protein localizes to the ER	27.092	8.7	0.00074212	3.9397	1	4.8	0	4.8	4.8	3.9	4.8	1	0	1	1	1	1	1	0	1	1	1	1	By matching	By matching	By matching	By matching	By MS/MS	By matching	194770	0	43762	26205	264010	14742	3116400	0	700190	419290	4224200	235870	0	0	0	0
	320	YBR101C	FES1	>YBR101C FES1 SGDID:S000000305, Chr II from 444693-443821, Genome Release 64-1-1, reverse complement, Verified ORF, Hsp70 (Ssa1p) nucleotide exchange factor, cytosolic homolog of Sil1p, which is the nucleotide exchange factor for BiP (Kar2p) in the endopl	32.604	20.3	0	10.511	1	7.9	2.8	20.3	13.4	14.1	6.2	2	1	5	3	4	2	2	1	5	3	4	2	By matching	By matching	By MS/MS	By MS/MS	By MS/MS	By matching	63739	58131	162450	85502	140230	33104	1211000	1104500	3086500	1624500	2664300	628970	0	0	3	1
	321	YBR102C	EXO84	>YBR102C EXO84 SGDID:S000000306, Chr II from 447323-445062, Genome Release 64-1-1, reverse complement, Verified ORF, Essential protein with dual roles in spliceosome assembly and exocytosis; the exocyst complex (Sec3p, Sec5p, Sec6p, Sec8p, Sec10p, Sec15p,	85.537	14.5	0	52.679	1	6.2	9.7	12.5	9.2	13.1	6.1	4	6	8	6	8	4	4	6	8	6	8	4	By MS/MS	By MS/MS	By MS/MS	By matching	By MS/MS	By matching	167580	25423	481710	22253	279660	18425	7876200	1194900	22640000	1045900	13144000	865990	1	1	8	0
	322	YBR103W	SIF2	>YBR103W SIF2 SGDID:S000000307, Chr II from 447709-449316, Genome Release 64-1-1, Verified ORF, WD40 repeat-containing subunit of the Set3C histone deacetylase complex, which represses early/middle sporulation genes; antagonizes telomeric silencing; binds	59.16	4.3	0.0028551	3.1843	1	0	0	4.3	0	2.2	2.2	0	0	2	0	1	1	0	0	2	0	1	1	By matching	By matching	By MS/MS	By matching	By MS/MS	By matching	0	0	128080	0	76514	2432.4	0	0	3714400	0	2218900	70539	0	0	1	0
	323	YBR104W	YMC2	>YBR104W YMC2 SGDID:S000000308, Chr II from 449667-450656, Genome Release 64-1-1, Verified ORF, Mitochondrial protein, putative inner membrane transporter with a role in oleate metabolism and glutamate biosynthesis; member of the mitochondrial carrier (MC	36.555	40.4	0	123.45	1	30.1	22.8	37.1	25.5	31.6	22.8	9	8	10	8	8	8	9	8	10	8	8	8	By MS/MS	By MS/MS	By MS/MS	By MS/MS	By MS/MS	By MS/MS	1822900	259730	2016800	160670	1179800	211640	40103000	5714000	44371000	3534800	25955000	4656100	5	4	5	3
	324	YBR106W	PHO88	>YBR106W PHO88 SGDID:S000000310, Chr II from 452658-453224, Genome Release 64-1-1, Verified ORF, Probable membrane protein, involved in phosphate transport; pho88 pho86 double null mutant exhibits enhanced synthesis of repressible acid phosphatase at high	21.137	85.1	0	151.93	1	76.6	71.8	76.6	71.8	70.7	78.2	14	12	13	12	12	13	14	12	13	12	12	13	By MS/MS	By MS/MS	By MS/MS	By MS/MS	By MS/MS	By MS/MS	56512000	9509700	24462000	9949300	36670000	5933500	847680000	142650000	366920000	149240000	550040000	89002000	44	28	27	24
	325	YBR108W	AIM3	>YBR108W AIM3 SGDID:S000000312, Chr II from 454822-457665, Genome Release 64-1-1, Verified ORF, Protein interacting with Rvs167p; null mutant is viable and displays elevated frequency of mitochondrial genome loss	103.86	3.6	0.004171	2.8151	1	0.8	1.4	2.2	2.2	2.2	2.2	1	1	2	2	2	2	1	1	2	2	2	2	By matching	By matching	By MS/MS	By matching	By MS/MS	By matching	36375	1978.1	79469	5730.1	25417	5540.4	1455000	79125	3178700	229210	1016700	221610	0	0	1	0
	326	YBR109C	CMD1	>YBR109C CMD1 SGDID:S000000313, Chr II from 458362-457919, Genome Release 64-1-1, reverse complement, Verified ORF, Calmodulin; Ca++ binding protein that regulates Ca++ independent processes (mitosis, bud growth, actin organization, endocytosis, etc.) and	16.135	72.1	0	150.84	1	55.8	72.1	72.1	69.4	72.1	72.1	7	8	8	7	8	8	7	8	8	7	8	8	By MS/MS	By MS/MS	By MS/MS	By MS/MS	By MS/MS	By MS/MS	9499500	2538100	14521000	2493000	16366000	1377800	75996000	20305000	116170000	19944000	130930000	11022000	9	4	7	6
	327	YBR110W	ALG1	>YBR110W ALG1 SGDID:S000000314, Chr II from 458872-460221, Genome Release 64-1-1, Verified ORF, Mannosyltransferase, involved in asparagine-linked glycosylation in the endoplasmic reticulum (ER); essential for viability, mutation is functionally complemen	51.928	26.7	0	34.13	1	18.9	16.5	17.4	21.8	19.8	10.7	8	7	6	9	7	4	8	7	6	9	7	4	By MS/MS	By MS/MS	By MS/MS	By MS/MS	By MS/MS	By MS/MS	956310	108650	395290	114790	751980	75237	26777000	3042200	11068000	3214100	21056000	2106600	3	2	2	2
	329	YBR112C	CYC8	>YBR112C CYC8 SGDID:S000000316, Chr II from 465770-462870, Genome Release 64-1-1, reverse complement, Verified ORF, General transcriptional co-repressor, acts together with Tup1p; also acts as part of a transcriptional co-activator complex that recruits t	107.2	10.1	0	143.99	1	5.4	3.3	10.1	5	10.1	6	4	3	8	4	8	5	4	3	8	4	8	5	By MS/MS	By MS/MS	By MS/MS	By MS/MS	By MS/MS	By MS/MS	108250	56026	686750	46452	529260	108350	4005200	2073000	25410000	1718700	19583000	4009000	1	3	9	2
	330	YBR117C	TKL2	>YBR117C TKL2 SGDID:S000000321, Chr II from 476437-474392, Genome Release 64-1-1, reverse complement, Verified ORF, Transketolase, similar to Tkl1p; catalyzes conversion of xylulose-5-phosphate and ribose-5-phosphate to sedoheptulose-7-phosphate and glyce	75.028	5.3	0.00075019	4.1421	1	2.2	3.1	5.3	3.1	2.2	3.1	1	1	2	1	1	1	1	1	2	1	1	1	By MS/MS	By matching	By MS/MS	By MS/MS	By MS/MS	By matching	0	0	20989	0	22515	0	0	0	692640	0	742990	0	1	0	1	0
	331	YPR080W;YBR118W	TEF1	>YPR080W TEF1 SGDID:S000006284, Chr XVI from 700594-701970, Genome Release 64-1-1, Verified ORF, Translational elongation factor EF-1 alpha; also encoded by TEF2; functions in the binding reaction of aminoacyl-tRNA (AA-tRNA) to ribosomes; may also have a	50.032	74.2	0	323.31	2	67.9	70.7	66.6	61.4	69	64.8	40	40	39	34	39	42	40	40	39	34	39	42	By MS/MS	By MS/MS	By MS/MS	By MS/MS	By MS/MS	By MS/MS	799930000	196300000	544230000	155540000	599920000	173790000	20798000000	5103800000	14150000000	4044000000	15598000000	4518500000	277	322	221	286
	332	YBR119W	MUD1	>YBR119W MUD1 SGDID:S000000323, Chr II from 479338-479345,479435-480323, Genome Release 64-1-1, Verified ORF, U1 snRNP A protein, homolog of human U1-A; involved in nuclear mRNA splicing	34.378	15.8	0	24.837	1	7	8.7	5	0	5	5	1	2	1	0	1	1	1	2	1	0	1	1	By MS/MS	By matching	By MS/MS	By matching	By MS/MS	By matching	0	8995.7	47498	0	75170	1858	0	143930	759970	0	1202700	29729	0	0	1	0
	333	YBR120C	CBP6	>YBR120C CBP6 SGDID:S000000324, Chr II from 480923-480435, Genome Release 64-1-1, reverse complement, Verified ORF, Mitochondrial protein required for translation of the COB mRNA; forms a complex with Cbp3p that binds to mt ribosomes near the polypeptide	18.678	70.4	0	118.98	1	70.4	57.4	60.5	62.3	65.4	64.8	19	15	16	14	18	15	19	15	16	14	18	15	By MS/MS	By MS/MS	By MS/MS	By MS/MS	By MS/MS	By MS/MS	4345900	1095600	1195700	800410	3557600	848370	60843000	15339000	16739000	11206000	49807000	11877000	14	11	10	10
	334	YBR121C	GRS1	>YBR121C GRS1 SGDID:S000000325, Chr II from 483367-481364, Genome Release 64-1-1, reverse complement, Verified ORF, Cytoplasmic and mitochondrial glycyl-tRNA synthase that ligates glycine to the cognate anticodon bearing tRNA; transcription termination fa	75.338	53.4	0	321.49	1	48.9	19.8	24.1	14.8	33	19.2	29	10	13	8	19	11	29	10	13	8	19	11	By MS/MS	By MS/MS	By MS/MS	By MS/MS	By MS/MS	By MS/MS	11742000	85971	704590	43570	491670	59647	540140000	3954700	32411000	2004200	22617000	2743700	47	2	4	3
	335	YBR122C	MRPL36	>YBR122C MRPL36 SGDID:S000000326, Chr II from 484503-483970, Genome Release 64-1-1, reverse complement, Verified ORF, Mitochondrial ribosomal protein of the large subunit; overproduction suppresses mutations in the COX2 leader peptide-encoding region	20.09	29.4	0	65.31	1	23.7	18.6	16.9	18.6	23.7	18.6	3	3	2	3	3	3	3	3	2	3	3	3	By MS/MS	By MS/MS	By MS/MS	By MS/MS	By MS/MS	By MS/MS	722780	360450	598160	240430	817920	229670	6505000	3244100	5383400	2163900	7361300	2067100	2	3	2	2
	336	YBR123C	TFC1	>YBR123C TFC1 SGDID:S000000327, Chr II from 486691-484742, Genome Release 64-1-1, reverse complement, Verified ORF, One of six subunits of the RNA polymerase III transcription initiation factor complex (TFIIIC); part of the TauA globular domain of TFIIIC	73.553	8.5	0	6.3867	1	6.9	0	8.5	2	6.9	4	4	0	5	1	4	2	4	0	5	1	4	2	By MS/MS	By matching	By MS/MS	By matching	By MS/MS	By matching	183330	0	839710	1886.2	235200	4947.2	7333200	0	33589000	75447	9408000	197890	1	0	3	0
	337	YBR126C	TPS1	>YBR126C TPS1 SGDID:S000000330, Chr II from 490392-488905, Genome Release 64-1-1, reverse complement, Verified ORF, Synthase subunit of trehalose-6-phosphate synthase/phosphatase complex, which synthesizes the storage carbohydrate trehalose; also found in	56.147	31.7	0	105.88	1	22.2	28.3	26.7	29.7	26.3	28.3	8	12	9	12	9	12	8	12	9	12	9	12	By MS/MS	By MS/MS	By MS/MS	By MS/MS	By MS/MS	By MS/MS	2018900	1620000	1944900	1092900	2088100	1101500	46435000	37259000	44733000	25136000	48025000	25334000	5	10	7	7
	338	YBR126W-A	MEO1	>YBR126W-A YBR126W-A SGDID:S000028600, Chr II from 490850-491056, Genome Release 64-1-1, Dubious ORF, Dubious ORF unlikely to encode a protein, based on available experimental and comparative sequence data; partially overlaps the dubious ORF YBR126W-B; id	7.759	14.7	0.0017999	3.3108	1	14.7	14.7	14.7	14.7	14.7	14.7	1	1	1	1	1	1	1	1	1	1	1	1	By MS/MS	By MS/MS	By MS/MS	By MS/MS	By MS/MS	By MS/MS	3332800	1226700	2700200	939820	3314000	714120	13331000	4906700	10801000	3759300	13256000	2856500	1	1	1	1
	339	YBR127C	VMA2	>YBR127C VMA2 SGDID:S000000331, Chr II from 492822-491269, Genome Release 64-1-1, reverse complement, Verified ORF, Subunit B of the eight-subunit V1 peripheral membrane domain of the vacuolar H+-ATPase (V-ATPase), an electrogenic proton pump found throug	57.749	84.3	0	323.31	1	79.7	81.4	79.5	80.3	81.4	80.3	43	46	49	44	48	45	43	46	49	44	48	45	By MS/MS	By MS/MS	By MS/MS	By MS/MS	By MS/MS	By MS/MS	79571000	31867000	137260000	17089000	109380000	20109000	2705400000	1083500000	4666900000	581040000	3718800000	683700000	101	164	111	140
	341	YBR130C;REV__YDL239C	SHE3	>YBR130C SHE3 SGDID:S000000334, Chr II from 496869-495592, Genome Release 64-1-1, reverse complement, Verified ORF, Protein that acts as an adaptor between Myo4p and the She2p-mRNA complex; part of the mRNA localization machinery that restricts accumulati	47.416	35.5	0	114.43	2	8.5	20.7	23.3	9.2	19.1	14.4	4	9	10	3	7	5	3	8	9	3	7	5	By MS/MS	By MS/MS	By MS/MS	By matching	By MS/MS	By MS/MS	118710	82903	606980	42019	405190	42779	2849000	1989700	14567000	1008500	9724600	1026700	1	2	7	0
	342	YBR131W	CCZ1	>YBR131W CCZ1 SGDID:S000000335, Chr II from 497163-499277, Genome Release 64-1-1, Verified ORF, Protein involved in vacuolar assembly, essential for autophagy and the cytoplasm-to-vacuole pathway	80.731	4.4	0.00038447	4.7125	1	4.4	0	4.4	1.3	3	1.3	3	0	3	1	2	1	3	0	3	1	2	1	By matching	By matching	By MS/MS	By matching	By MS/MS	By matching	97141	0	201100	3469.1	49571	4410.7	3205600	0	6636400	114480	1635800	145550	0	0	2	0
	343	YBR136W	MEC1	>YBR136W MEC1 SGDID:S000000340, Chr II from 505668-512774, Genome Release 64-1-1, Verified ORF, Genome integrity checkpoint protein and PI kinase superfamily member; signal transducer required for cell cycle arrest and transcriptional responses prompted b	273.34	3.2	0	7.1369	1	0.5	1.2	1.2	0.3	2.3	0.5	1	3	3	1	6	2	1	3	3	1	6	2	By matching	By MS/MS	By MS/MS	By MS/MS	By MS/MS	By matching	1901.2	3714.7	36319	0	19960	286.61	296590	579490	5665700	0	3113800	44711	0	0	3	0
	344	YBR137W		>YBR137W YBR137W SGDID:S000000341, Chr II from 513044-513583, Genome Release 64-1-1, Verified ORF, Protein of unknown function; localized to the cytoplasm; binds to Replication Protein A (RPA); also interacts with Sgt2p; YBR137W is not an essential gene	20.454	60.3	0	160.22	1	29.6	60.3	25.7	38.5	29.6	43.6	6	12	6	10	6	8	6	12	6	10	6	8	By MS/MS	By MS/MS	By MS/MS	By MS/MS	By MS/MS	By MS/MS	479800	1670100	291210	769630	1291400	1037500	5277900	18372000	3203300	8465900	14206000	11412000	1	11	2	6
	345	YBR139W		>YBR139W YBR139W SGDID:S000000343, Chr II from 515664-517190, Genome Release 64-1-1, Verified ORF, Putative serine type carboxypeptidase with a role in phytochelatin synthesis; green fluorescent protein (GFP)-fusion protein localizes to the vacuole; expre	57.638	3.1	0.0035211	3.0084	1	1.8	1.8	3.1	3.1	3.1	3.1	1	1	2	2	2	2	1	1	2	2	2	2	By matching	By MS/MS	By matching	By MS/MS	By matching	By MS/MS	13350	13692	436820	104820	441090	78785	280350	287540	9173200	2201200	9262800	1654500	0	1	0	2
	346	YBR140C	IRA1	>YBR140C IRA1 SGDID:S000000344, Chr II from 526628-517350, Genome Release 64-1-1, reverse complement, Verified ORF, GTPase-activating protein that negatively regulates RAS by converting it from the GTP- to the GDP-bound inactive form, required for reducin	350.98	14.1	0	84.924	1	8.5	5.8	8.1	6.1	12.9	5.2	26	17	26	19	39	16	25	16	25	18	38	15	By MS/MS	By MS/MS	By MS/MS	By MS/MS	By MS/MS	By MS/MS	102600	22574	188130	22259	364210	23865	17133000	3769800	31418000	3717300	60824000	3985400	24	3	25	4
	347	YBR142W	MAK5	>YBR142W MAK5 SGDID:S000000346, Chr II from 528317-530638, Genome Release 64-1-1, Verified ORF, Essential nucleolar protein, putative DEAD-box RNA helicase required for maintenance of M1 dsRNA virus; involved in biogenesis of large (60S) ribosomal subunit	87.047	16.2	0	103.96	1	8.8	8.9	10.9	9.8	8.8	8.8	5	6	7	7	5	6	5	6	7	7	5	6	By MS/MS	By MS/MS	By MS/MS	By MS/MS	By MS/MS	By MS/MS	66712	68885	476620	65842	187670	87569	3068800	3168700	21924000	3028700	8632800	4028200	3	4	7	4
	348	YBR143C	SUP45	>YBR143C SUP45 SGDID:S000000347, Chr II from 532182-530869, Genome Release 64-1-1, reverse complement, Verified ORF, Polypeptide release factor (eRF1) in translation termination; mutant form acts as a recessive omnipotent suppressor; methylated by Mtq2p-T	49.005	57.4	0	323.31	1	45.3	50.3	51	47.8	53.8	46.7	23	24	26	21	27	22	23	24	26	21	27	22	By MS/MS	By MS/MS	By MS/MS	By MS/MS	By MS/MS	By MS/MS	8373900	2366600	15306000	1912800	11261000	2147100	251220000	70998000	459180000	57383000	337830000	64412000	22	18	28	18
	349	YBR145W	ADH5	>YBR145W ADH5 SGDID:S000000349, Chr II from 533762-534817, Genome Release 64-1-1, Verified ORF, Alcohol dehydrogenase isoenzyme V; involved in ethanol production	37.648	18.2	0	10.471	1	18.2	11.4	11.4	11.4	11.4	11.4	4	3	3	3	3	3	3	2	2	2	2	2	By MS/MS	By matching	By MS/MS	By matching	By matching	By matching	705970	12534	104760	22425	123720	18983	12707000	225620	1885600	403650	2226900	341690	3	0	1	0
	350	YBR146W	MRPS9	>YBR146W MRPS9 SGDID:S000000350, Chr II from 535260-536096, Genome Release 64-1-1, Verified ORF, Mitochondrial ribosomal protein of the small subunit	31.925	39.9	0	76.768	1	18	14.7	33.8	25.2	39.9	25.9	5	4	8	6	9	6	5	4	8	6	9	6	By MS/MS	By MS/MS	By MS/MS	By MS/MS	By MS/MS	By MS/MS	681150	59054	1449900	155210	1345200	130660	11580000	1003900	24649000	2638600	22868000	2221100	4	2	7	3
	352	YBR149W	ARA1	>YBR149W ARA1 SGDID:S000000353, Chr II from 539987-541021, Genome Release 64-1-1, Verified ORF, NADP+ dependent arabinose dehydrogenase, involved in carbohydrate metabolism; purified as homodimer; naturally occurs with a N-terminus degradation product	38.883	11.9	0	5.4958	1	0	6.7	6.7	4.1	6.7	6.7	0	2	2	1	2	2	0	2	2	1	2	2	By matching	By MS/MS	By matching	By matching	By matching	By MS/MS	0	46262	72738	7673.4	197690	21217	0	1017800	1600200	168810	4349300	466770	0	1	0	0
	353	YBR150C	TBS1	>YBR150C TBS1 SGDID:S000000354, Chr II from 544493-541209, Genome Release 64-1-1, reverse complement, Verified ORF, Putative protein of unknown function; the authentic, non-tagged protein is detected in highly purified mitochondria in high-throughput stud	126.9	3.7	0.0090483	2.2428	1	0.6	0	0	1.5	1.6	0	1	0	0	1	1	0	1	0	0	1	1	0	By MS/MS	By matching	By matching	By MS/MS	By MS/MS	By matching	5941.7	0	0	0	4144.1	0	326790	0	0	0	227930	0	1	0	0	1
	354	YBR154C	RPB5	>YBR154C RPB5 SGDID:S000000358, Chr II from 549009-548362, Genome Release 64-1-1, reverse complement, Verified ORF, RNA polymerase subunit ABC27, common to RNA polymerases I, II, and III; contacts DNA and affects transactivation	25.079	36.7	0	233.09	1	27.9	27.9	36.7	20	27.9	27.9	5	5	6	4	5	5	5	5	6	4	5	5	By MS/MS	By MS/MS	By MS/MS	By MS/MS	By MS/MS	By MS/MS	2527700	512980	3267100	310940	3529400	527040	30332000	6155800	39205000	3731300	42352000	6324500	5	5	6	2
	355	YBR157C	ICS2	>YBR157C ICS2 SGDID:S000000361, Chr II from 554310-553543, Genome Release 64-1-1, reverse complement, Verified ORF, Protein of unknown function; null mutation does not confer any obvious defects in growth, spore germination, viability, or carbohydrate uti	28.771	54.9	0	236.43	1	46.7	19.6	50.6	28.2	54.9	41.6	9	6	11	6	12	9	9	6	11	6	12	9	By MS/MS	By MS/MS	By MS/MS	By MS/MS	By MS/MS	By matching	1273700	396220	2128500	367750	3797500	295720	21654000	6735700	36184000	6251800	64558000	5027300	5	1	6	1
	356	YBR159W	IFA38	>YBR159W IFA38 SGDID:S000000363, Chr II from 558685-559728, Genome Release 64-1-1, Verified ORF, Microsomal beta-keto-reductase; contains oleate response element (ORE) sequence in the promoter region; mutants exhibit reduced VLCFA synthesis, accumulate hi	38.708	46.4	0	323.31	1	41.8	45	39.2	38.9	39.2	45.2	14	13	14	13	14	14	14	13	14	13	14	14	By MS/MS	By MS/MS	By MS/MS	By MS/MS	By MS/MS	By MS/MS	5768100	637450	3900200	782790	6634600	956110	109590000	12111000	74104000	14873000	126060000	18166000	15	11	16	7
	357	YBR160W	CDC28	>YBR160W CDC28 SGDID:S000000364, Chr II from 560078-560974, Genome Release 64-1-1, Verified ORF, Catalytic subunit of the main cell cycle cyclin-dependent kinase (CDK); alternately associates with G1 cyclins (CLNs) and G2/M cyclins (CLBs) which direct the	34.061	51.3	0	41.005	1	30.2	45	33.9	44	40.3	48	9	14	11	14	13	15	6	11	8	11	10	12	By MS/MS	By MS/MS	By MS/MS	By MS/MS	By MS/MS	By MS/MS	2502000	883650	2264100	949680	4305200	1628900	62551000	22091000	56603000	23742000	107630000	40722000	7	13	10	6
	358	YBR162C	TOS1	>YBR162C TOS1 SGDID:S000000366, Chr II from 564570-563203, Genome Release 64-1-1, reverse complement, Verified ORF, Covalently-bound cell wall protein of unknown function; identified as a cell cycle regulated SBF target gene; deletion mutants are highly r	47.994	5.3	0.008089	2.3114	1	0	0	5.3	0	3.1	0	0	0	2	0	1	0	0	0	2	0	1	0	By matching	By matching	By MS/MS	By matching	By MS/MS	By matching	0	0	1340800	0	168180	0	0	0	20112000	0	2522600	0	0	0	1	0
	360	YBR164C	ARL1	>YBR164C ARL1 SGDID:S000000368, Chr II from 568426-567875, Genome Release 64-1-1, reverse complement, Verified ORF, Soluble GTPase with a role in regulation of membrane traffic; regulates potassium influx; G protein of the Ras superfamily, similar to ADP-	20.434	69.9	0	113.18	1	37.7	48.6	59	31.7	49.7	49.7	7	9	9	7	9	9	7	9	9	7	9	9	By MS/MS	By MS/MS	By MS/MS	By MS/MS	By MS/MS	By MS/MS	7668000	3711300	3050200	2479500	8632300	3065800	107350000	51958000	42703000	34713000	120850000	42922000	6	11	8	6
	361	YBR166C	TYR1	>YBR166C TYR1 SGDID:S000000370, Chr II from 571200-569842, Genome Release 64-1-1, reverse complement, Verified ORF, Prephenate dehydrogenase involved in tyrosine biosynthesis, expression is dependent on phenylalanine levels	50.923	20.1	0	40.66	1	13.9	6.6	13.9	6.6	13.9	3.5	4	3	4	3	4	2	4	3	4	3	4	2	By MS/MS	By matching	By MS/MS	By matching	By MS/MS	By matching	135810	42946	178060	36233	158470	53740	3802800	1202500	4985700	1014500	4437100	1504700	2	0	5	0
	362	YBR169C	SSE2	>YBR169C SSE2 SGDID:S000000373, Chr II from 575996-573915, Genome Release 64-1-1, reverse complement, Verified ORF, Member of the heat shock protein 70 (HSP70) family; may be involved in protein folding; localized to the cytoplasm; highly homologous to th	77.62	79.7	0	323.31	1	69.8	64.2	70.7	69.8	75.6	77.8	51	59	55	59	61	67	42	50	46	50	52	57	By MS/MS	By MS/MS	By MS/MS	By MS/MS	By MS/MS	By MS/MS	13990000	9020000	49307000	8067000	27367000	14545000	629540000	405900000	2218800000	363010000	1231500000	654530000	43	86	51	95
	363	YBR170C	NPL4	>YBR170C NPL4 SGDID:S000000374, Chr II from 578086-576344, Genome Release 64-1-1, reverse complement, Verified ORF, Ubiquitin-binding protein involved in protein degradation; Cdc48p-Npl4p-Ufd1p complex participates in ER-associated degradation (ERAD) whil	65.781	7.2	0.00038491	4.7656	1	4	5.5	1.6	5.5	5.7	3.1	2	3	1	3	3	2	2	3	1	3	3	2	By matching	By MS/MS	By matching	By MS/MS	By MS/MS	By MS/MS	41683	70026	66656	45667	133810	63035	1500600	2520900	2399600	1644000	4817000	2269300	0	2	0	2
	364	YBR172C	SMY2	>YBR172C SMY2 SGDID:S000000376, Chr II from 581372-579150, Genome Release 64-1-1, reverse complement, Verified ORF, Protein of unknown function involved in COPII vesicle formation; interacts with the Sec23p/Sec24p subcomplex; overexpression suppresses the	81.396	8.6	0	7.1068	1	5.8	0	5.8	1.2	5.8	1.6	4	0	4	1	4	1	4	0	4	1	4	1	By MS/MS	By matching	By MS/MS	By matching	By MS/MS	By MS/MS	114460	0	268720	0	213740	4058.9	4120700	0	9673900	0	7694600	146120	2	0	2	0
	365	YBR173C	UMP1	>YBR173C UMP1 SGDID:S000000377, Chr II from 582172-581726, Genome Release 64-1-1, reverse complement, Verified ORF, Short-lived chaperone required for correct maturation of the 20S proteasome; may inhibit premature dimerization of proteasome half-mers; de	16.76	6.1	0.0084203	2.3045	1	6.1	0	0	0	6.1	0	1	0	0	0	1	0	1	0	0	0	1	0	By MS/MS	By matching	By matching	By matching	By MS/MS	By matching	19606	0	0	0	5837.5	0	235270	0	0	0	70050	0	1	0	0	0
	366	YBR177C	EHT1	>YBR177C EHT1 SGDID:S000000381, Chr II from 586162-584807, Genome Release 64-1-1, reverse complement, Verified ORF, Acyl-coenzymeA:ethanol O-acyltransferase that plays a minor role in medium-chain fatty acid ethyl ester biosynthesis; possesses short-chain	51.255	47	0	159.55	1	39	41.2	41	37	38.8	39.5	17	16	19	14	16	16	17	16	19	14	16	16	By MS/MS	By MS/MS	By MS/MS	By MS/MS	By MS/MS	By MS/MS	5254600	1071300	4623100	1206800	3522800	1008400	152380000	31066000	134070000	34996000	102160000	29243000	14	13	15	14
	367	YBR179C	FZO1	>YBR179C FZO1 SGDID:S000000383, Chr II from 589114-586547, Genome Release 64-1-1, reverse complement, Verified ORF, Mitofusin; integral membrane protein involved in mitochondrial outer membrane tethering and fusion; role in mitochondrial genome maintenanc	97.807	12.3	0	22.153	1	7.8	0.9	8.4	2.1	8.4	7.3	5	1	6	2	6	5	5	1	6	2	6	5	By MS/MS	By matching	By MS/MS	By MS/MS	By MS/MS	By matching	131770	6922.7	298220	6243.1	210640	9047.9	7115700	373830	16104000	337130	11375000	488590	1	0	3	1
	368	YPL090C;YBR181C	RPS6A	>YPL090C RPS6A SGDID:S000006011, Chr XVI from 377995-377291,378395-378390, Genome Release 64-1-1, reverse complement, Verified ORF, Protein component of the small (40S) ribosomal subunit; identical to Rps6Bp and has similarity to rat S6 ribosomal protein	26.996	56.4	0	323.31	2	52.5	55.9	53	53	53.4	56.4	15	18	17	16	18	19	15	18	17	16	18	19	By MS/MS	By MS/MS	By MS/MS	By MS/MS	By MS/MS	By MS/MS	40239000	13657000	106110000	18963000	112290000	37691000	523110000	177540000	1379400000	246510000	1459700000	489980000	26	43	47	44
	369	YBR185C	MBA1	>YBR185C MBA1 SGDID:S000000389, Chr II from 599959-599123, Genome Release 64-1-1, reverse complement, Verified ORF, Membrane-associated mitochondrial ribosome receptor; forms a complex with Mdm38p that may facilitate recruitment of mRNA-specific translati	31.811	51.8	0	146.84	1	51.8	29.5	31.7	24.1	38.8	38.5	10	6	6	5	8	7	10	6	6	5	8	7	By MS/MS	By MS/MS	By MS/MS	By MS/MS	By MS/MS	By MS/MS	3313000	124280	1454100	189300	3037200	277730	69573000	2610000	30536000	3975200	63781000	5832300	12	5	6	3
	370	YBR187W	GDT1	>YBR187W GDT1 SGDID:S000000391, Chr II from 602634-603476, Genome Release 64-1-1, Uncharacterized ORF, Putative protein of unknown function; expression is reduced in a gcr1 null mutant; GFP-fusion protein localizes to the vacuole; expression pattern and p	30.34	3.9	0.0038502	2.9264	1	0	0	0	3.9	0	0	0	0	0	1	0	0	0	0	0	1	0	0	By matching	By matching	By matching	By MS/MS	By matching	By matching	0	0	0	4143.8	0	0	0	0	0	45582	0	0	0	0	0	1
	371	YBR189W	RPS9B	>YBR189W RPS9B SGDID:S000000393, Chr II from 604508-604514,604928-605508, Genome Release 64-1-1, Verified ORF, Protein component of the small (40S) ribosomal subunit; nearly identical to Rps9Ap and has similarity to E. coli S4 and rat S9 ribosomal protein	22.298	61	0	202.99	1	57.4	55.9	60.5	54.4	61	55.9	17	18	18	17	19	18	1	1	1	1	1	1	By MS/MS	By MS/MS	By MS/MS	By MS/MS	By MS/MS	By MS/MS	37819000	32637000	120950000	38275000	127760000	29087000	605110000	522190000	1935200000	612400000	2044200000	465390000	21	34	26	33
	372	YBR191W	RPL21A	>YBR191W RPL21A SGDID:S000000395, Chr II from 606270-606280,606669-607140, Genome Release 64-1-1, Verified ORF, Protein component of the large (60S) ribosomal subunit, nearly identical to Rpl21Bp and has similarity to rat L21 ribosomal protein	18.242	78.8	0	100.02	1	64.4	57.5	58.8	61.9	62.5	61.9	12	11	10	12	12	12	1	2	1	2	1	2	By MS/MS	By MS/MS	By MS/MS	By MS/MS	By MS/MS	By MS/MS	95246000	57150000	112070000	44800000	185490000	67994000	857210000	514350000	1008600000	403200000	1669400000	611950000	27	50	35	42
	373	YBR192W	RIM2	>YBR192W RIM2 SGDID:S000000396, Chr II from 607652-608785, Genome Release 64-1-1, Verified ORF, Mitochondrial pyrimidine nucleotide transporter; imports pyrimidine nucleoside triphosphates and exports pyrimidine nucleoside monophosphates; member of the mi	42.101	8.8	0.00074655	4.0582	1	6.4	3.4	6.4	0	6.4	0	2	1	2	0	2	0	2	1	2	0	2	0	By MS/MS	By matching	By matching	By matching	By matching	By matching	248890	8642.2	86873	0	202650	0	4728800	164200	1650600	0	3850400	0	2	0	0	0
	374	YBR193C	MED8	>YBR193C MED8 SGDID:S000000397, Chr II from 609753-609082, Genome Release 64-1-1, reverse complement, Verified ORF, Subunit of the RNA polymerase II mediator complex; associates with core polymerase subunits to form the RNA polymerase II holoenzyme; essen	25.268	22.4	0.00038139	4.5098	1	19.3	15.7	10.8	12.6	19.3	13.9	3	3	2	2	3	3	3	3	2	2	3	3	By matching	By MS/MS	By matching	By matching	By MS/MS	By MS/MS	257170	100470	307950	59799	618060	86659	2828800	1105100	3387500	657790	6798600	953250	0	1	0	0
	375	YBR195C	MSI1	>YBR195C MSI1 SGDID:S000000399, Chr II from 611882-610614, Genome Release 64-1-1, reverse complement, Verified ORF, Subunit of chromatin assembly factor I (CAF-1), negative regulator of the RAS/cAMP pathway via sequestration of Npr1p kinase; localizes to	47.364	23.7	0	24.614	1	13.5	20.9	16.6	16.1	14.2	17.8	4	6	5	4	4	5	4	6	5	4	4	5	By MS/MS	By MS/MS	By MS/MS	By MS/MS	By MS/MS	By MS/MS	888760	644410	847760	454510	351810	598070	14220000	10311000	13564000	7272200	5629000	9569100	5	3	4	1
	376	YBR196C	PGI1	>YBR196C PGI1 SGDID:S000000400, Chr II from 613900-612236, Genome Release 64-1-1, reverse complement, Verified ORF, Glycolytic enzyme phosphoglucose isomerase, catalyzes the interconversion of glucose-6-phosphate and fructose-6-phosphate; required for cel	61.298	30	0	51.866	1	14.4	18.1	19.1	18.1	24.5	14.4	7	9	9	9	10	7	7	9	9	9	10	7	By MS/MS	By MS/MS	By MS/MS	By MS/MS	By MS/MS	By MS/MS	1788000	278790	1701300	174350	1098100	182340	51851000	8085000	49339000	5056000	31845000	5287700	6	9	6	7
	377	YBR197C		>YBR197C YBR197C SGDID:S000000401, Chr II from 615856-615203, Genome Release 64-1-1, reverse complement, Uncharacterized ORF, Putative protein of unknown function; green fluorescent protein (GFP)-fusion protein localizes to the cytoplasm and nucleus; YBR1	24.203	6.5	0.0014668	3.6636	1	6.5	0	6.5	0	0	0	1	0	1	0	0	0	1	0	1	0	0	0	By matching	By matching	By matching	By matching	By matching	By matching	21778	0	13786	0	0	0	304890	0	193000	0	0	0	0	0	0	0
	378	YBR198C	TAF5	>YBR198C TAF5 SGDID:S000000402, Chr II from 618523-616127, Genome Release 64-1-1, reverse complement, Verified ORF, Subunit (90 kDa) of TFIID and SAGA complexes, involved in RNA polymerase II transcription initiation and in chromatin modification	88.967	29.1	0	57.462	1	18.4	13.9	23.9	17.5	22.8	13.4	11	9	14	11	13	8	11	9	14	11	13	8	By MS/MS	By MS/MS	By MS/MS	By MS/MS	By MS/MS	By MS/MS	577180	83881	1589000	81950	803980	45068	29436000	4277900	81040000	4179500	41003000	2298500	2	1	12	2
	379	YBR199W	KTR4	>YBR199W KTR4 SGDID:S000000403, Chr II from 618909-620303, Genome Release 64-1-1, Verified ORF, Putative mannosyltransferase involved in protein glycosylation; member of the KRE2/MNT1 mannosyltransferase family	54.555	11.6	0	12.482	1	8.4	11.6	3.9	11.6	3.9	11.6	3	5	2	5	2	5	3	5	2	5	2	5	By MS/MS	By MS/MS	By MS/MS	By MS/MS	By MS/MS	By MS/MS	212220	120640	135690	129520	58656	79653	5942100	3377800	3799400	3626400	1642400	2230300	3	4	1	4
	380	YBR200W	BEM1	>YBR200W BEM1 SGDID:S000000404, Chr II from 620872-622527, Genome Release 64-1-1, Verified ORF, Protein containing SH3-domains, involved in establishing cell polarity and morphogenesis; functions as a scaffold protein for complexes that include Cdc24p, St	61.605	9.4	0	8.261	1	1.5	7.8	6.9	7.8	5.3	7.8	1	4	4	4	3	4	1	4	4	4	3	4	By matching	By matching	By MS/MS	By MS/MS	By MS/MS	By matching	22832	37375	326750	43749	99176	45354	707800	1158600	10129000	1356200	3074400	1406000	0	0	3	1
	381	YBR201W	DER1	>YBR201W DER1 SGDID:S000000405, Chr II from 623576-624211, Genome Release 64-1-1, Verified ORF, Endoplasmic reticulum membrane protein, required for ER-associated protein degradation of misfolded or unassembled proteins; N- and C- termini protrude into th	24.391	8.1	0.0035149	2.9943	1	3.3	4.7	3.3	0	8.1	0	1	1	1	0	2	0	1	1	1	0	2	0	By matching	By matching	By matching	By matching	By MS/MS	By matching	5867.4	13645	3282.5	0	9884.1	0	64541	150100	36107	0	108720	0	0	0	0	0
	382	YBR202W	MCM7	>YBR202W MCM7 SGDID:S000000406, Chr II from 625772-628309, Genome Release 64-1-1, Verified ORF, Component of the heterohexameric MCM2-7 complex, which primes origins of DNA replication in G1 and becomes an active ATP-dependent helicase that promotes DNA m	94.942	3.2	0	5.2406	1	3.2	0	1.3	0	3.2	0	2	0	1	0	2	0	2	0	1	0	2	0	By matching	By matching	By matching	By matching	By MS/MS	By matching	18326	0	11468	0	21425	0	952950	0	596340	0	1114100	0	0	0	0	0
	384	YBR205W	KTR3	>YBR205W KTR3 SGDID:S000000409, Chr II from 633622-634836, Genome Release 64-1-1, Verified ORF, Putative alpha-1,2-mannosyltransferase involved in O- and N-linked protein glycosylation; member of the KRE2/MNT1 mannosyltransferase family; Svp26p mediates u	47.482	30.7	0	29.315	1	23.5	24.3	21.3	16.1	30.7	26.5	8	10	8	7	12	11	8	10	8	7	12	11	By MS/MS	By MS/MS	By MS/MS	By MS/MS	By MS/MS	By MS/MS	1272300	587960	1148700	245100	3409700	452630	31808000	14699000	28717000	6127600	85243000	11316000	5	7	8	3
	385	YBR208C	DUR1,2	>YBR208C DUR1,2 SGDID:S000000412, Chr II from 642210-636703, Genome Release 64-1-1, reverse complement, Verified ORF, Urea amidolyase, contains both urea carboxylase and allophanate hydrolase activities, degrades urea to CO2 and NH3; expression sensitive	201.83	1.3	0.0041783	2.8397	1	0	0	0	0.8	0.8	0	0	0	0	1	1	0	0	0	0	1	1	0	By matching	By matching	By matching	By matching	By matching	By matching	0	0	0	490.22	3691.3	0	0	0	0	56866	428190	0	0	0	0	0
	386	YBR212W	NGR1	>YBR212W NGR1 SGDID:S000000416, Chr II from 647886-649904, Genome Release 64-1-1, Verified ORF, RNA binding protein that negatively regulates growth rate; interacts with the 3 UTR of the mitochondrial porin (POR1) mRNA and enhances its degradation; overe	75.023	33.6	0	323.31	1	33.5	25	27.7	23.8	33.6	25	19	15	17	15	20	16	19	15	17	15	20	16	By MS/MS	By MS/MS	By MS/MS	By MS/MS	By MS/MS	By MS/MS	7255400	1547900	9645200	1241500	8838200	1804700	159620000	34054000	212190000	27313000	194440000	39704000	21	26	20	23
	387	YBR214W	SDS24	>YBR214W SDS24 SGDID:S000000418, Chr II from 651415-652998, Genome Release 64-1-1, Verified ORF, One of two S. cerevisiae homologs (Sds23p and Sds24p) of the S. pombe Sds23 protein, which is implicated in APC/cyclosome regulation; involved in cell separat	57.187	18	0	57.291	1	6.8	6.8	11.8	3.8	16.1	3	2	2	4	1	5	1	2	2	4	1	5	1	By MS/MS	By matching	By MS/MS	By matching	By MS/MS	By matching	139450	14054	435420	5578.2	721660	2826.6	3486200	351360	10885000	139450	18041000	70664	2	0	5	0
	388	YBR216C	YBP1	>YBR216C YBP1 SGDID:S000000420, Chr II from 657600-655576, Genome Release 64-1-1, reverse complement, Verified ORF, Protein required for oxidation of specific cysteine residues of the transcription factor Yap1p, resulting in the nuclear localization of Ya	77.74	15.3	0	28.959	1	8.3	5.6	9.3	6.1	12.3	9.5	5	4	6	4	7	6	5	4	6	4	7	6	By MS/MS	By MS/MS	By MS/MS	By matching	By MS/MS	By MS/MS	142820	30875	562370	24162	267290	45888	7140900	1543800	28118000	1208100	13365000	2294400	3	1	5	0
	390	YBR221C	PDB1	>YBR221C PDB1 SGDID:S000000425, Chr II from 666253-665153, Genome Release 64-1-1, reverse complement, Verified ORF, E1 beta subunit of the pyruvate dehydrogenase (PDH) complex, which is an evolutionarily-conserved multi-protein complex found in mitochondr	40.053	67.8	0	323.31	1	43.7	51.4	58.7	57.4	58.7	65.3	18	18	20	18	20	19	18	18	20	18	20	19	By MS/MS	By MS/MS	By MS/MS	By MS/MS	By MS/MS	By MS/MS	62005000	35724000	29351000	24966000	47682000	32304000	1116100000	643030000	528310000	449390000	858270000	581470000	28	52	26	48
	391	YBR222C	PCS60	>YBR222C PCS60 SGDID:S000000426, Chr II from 668351-666720, Genome Release 64-1-1, reverse complement, Verified ORF, Peroxisomal protein that binds AMP and mRNA, localizes to both the peroxisomal peripheral membrane and matrix, expression is highly induci	60.488	46.6	0	308.07	1	38.1	43.8	42.9	36.8	44	39.2	21	25	25	22	25	22	21	25	25	22	25	22	By MS/MS	By MS/MS	By MS/MS	By MS/MS	By MS/MS	By MS/MS	5411900	1687800	12136000	1010100	6922900	783090	178590000	55696000	400500000	33334000	228460000	25842000	16	21	29	18
	392	YBR225W		>YBR225W YBR225W SGDID:S000000429, Chr II from 670627-673329, Genome Release 64-1-1, Uncharacterized ORF, Putative protein of unknown function; non-essential gene identified in a screen for mutants affected in mannosylphophorylation of cell wall component	101.24	8.9	0	8.3919	1	1.3	1.2	8.9	2.6	5.9	2.6	1	1	6	2	4	2	1	1	6	2	4	2	By MS/MS	By matching	By MS/MS	By MS/MS	By MS/MS	By MS/MS	9828.1	4840.6	119550	6281.6	56763	9968.5	491410	242030	5977600	314080	2838200	498430	1	0	4	1
	393	YBR227C	MCX1	>YBR227C MCX1 SGDID:S000000431, Chr II from 675134-673572, Genome Release 64-1-1, reverse complement, Verified ORF, Mitochondrial matrix protein; putative ATP-binding chaperone with non-proteolytic function; similar to bacterial ClpX proteins	57.945	49.8	0	84.916	1	35.6	38.8	41.5	37.5	46.7	26.2	16	19	20	19	22	14	16	19	20	19	22	14	By MS/MS	By MS/MS	By MS/MS	By MS/MS	By MS/MS	By MS/MS	2479600	655890	13067000	467650	4516500	214150	81828000	21644000	431200000	15432000	149040000	7066900	12	19	22	14
	394	YBR229C	ROT2	>YBR229C ROT2 SGDID:S000000433, Chr II from 679221-676357, Genome Release 64-1-1, reverse complement, Verified ORF, Glucosidase II catalytic subunit required for normal cell wall synthesis; mutations in rot2 suppress tor2 mutations, and are synthetically	110.26	3.7	0.0014706	3.7005	1	2.5	0	3.7	0	3.7	0	2	0	3	0	3	0	2	0	3	0	3	0	By MS/MS	By matching	By MS/MS	By matching	By MS/MS	By matching	22522	0	51823	0	87483	0	1126100	0	2591100	0	4374100	0	1	0	2	0
	395	YBR230C	OM14	>YBR230C OM14 SGDID:S000000434, Chr II from 679942-679549,680050-680040, Genome Release 64-1-1, reverse complement, Verified ORF, Integral mitochondrial outer membrane protein; abundance is decreased in cells grown in glucose relative to other carbon sour	14.609	56	0	153.9	1	39.6	54.5	54.5	54.5	54.5	54.5	4	6	5	5	5	6	4	6	5	5	5	6	By MS/MS	By MS/MS	By MS/MS	By MS/MS	By MS/MS	By MS/MS	122930000	3118000	100800000	845390	112660000	1404700	737600000	18708000	604780000	5072300	675940000	8428000	16	9	13	6
	396	YBR233W	PBP2	>YBR233W PBP2 SGDID:S000000437, Chr II from 683428-684669, Genome Release 64-1-1, Verified ORF, RNA binding protein with similarity to mammalian heterogeneous nuclear RNP K protein, involved in the regulation of telomere position effect and telomere lengt	45.782	3.4	0	23.944	1	3.4	0	3.4	0	3.4	0	1	0	1	0	1	0	1	0	1	0	1	0	By MS/MS	By matching	By MS/MS	By matching	By matching	By matching	0	0	65868	0	101210	0	0	0	1251500	0	1923000	0	1	0	1	0
	397	YBR233W-A	DAD3	>YBR233W-A DAD3 SGDID:S000007595, Chr II from 684977-685261, Genome Release 64-1-1, Verified ORF, Essential subunit of the Dam1 complex (aka DASH complex), couples kinetochores to the force produced by MT depolymerization thereby aiding in chromosome segr	10.848	28.7	0.0055077	2.6382	1	21.3	11.7	21.3	11.7	9.6	11.7	2	1	2	1	1	1	2	1	2	1	1	1	By MS/MS	By matching	By MS/MS	By matching	By MS/MS	By matching	81417	0	174120	0	132410	0	651340	0	1393000	0	1059300	0	1	0	1	0
	398	YBR236C	ABD1	>YBR236C ABD1 SGDID:S000000440, Chr II from 691693-690383, Genome Release 64-1-1, reverse complement, Verified ORF, Methyltransferase, catalyzes the transfer of a methyl group from S-adenosylmethionine to the GpppN terminus of capped mRNA	50.34	10.1	0.00074766	4.0869	1	1.6	1.6	7.6	1.6	1.6	1.6	1	1	3	1	1	1	1	1	3	1	1	1	By MS/MS	By MS/MS	By MS/MS	By MS/MS	By matching	By MS/MS	0	0	15816	0	0	0	0	0	395390	0	0	0	0	0	2	0
	399	YBR237W	PRP5	>YBR237W PRP5 SGDID:S000000441, Chr II from 691969-694518, Genome Release 64-1-1, Verified ORF, RNA helicase in the DEAD-box family, necessary for prespliceosome formation, bridges U1 and U2 snRNPs and enables stable U2 snRNP association with intron RNA	96.358	4.2	0.0014728	3.7408	1	0.8	0.8	3.3	0.8	3.3	2	1	1	3	1	3	2	1	1	3	1	3	2	By matching	By matching	By MS/MS	By matching	By MS/MS	By MS/MS	116260	31536	163790	3266.5	547790	74645	6510600	1766000	9172400	182920	30676000	4180100	0	0	3	0
	401	YBR245C	ISW1	>YBR245C ISW1 SGDID:S000000449, Chr II from 711539-708150, Genome Release 64-1-1, reverse complement, Verified ORF, Member of the imitation-switch (ISWI) class of ATP-dependent chromatin remodeling complexes; ATPase that forms a complex with Ioc2p and Ioc	131.1	15.6	0	41.952	1	6.6	0.8	14.5	0.5	15.6	2.5	7	1	16	1	17	3	6	0	12	1	13	3	By MS/MS	By matching	By MS/MS	By matching	By MS/MS	By matching	39059	3624.8	573270	5486.5	504420	7324.5	2890400	268230	42422000	406000	37327000	542010	3	0	11	0
	402	YBR247C	ENP1	>YBR247C ENP1 SGDID:S000000451, Chr II from 714455-713004, Genome Release 64-1-1, reverse complement, Verified ORF, Protein associated with U3 and U14 snoRNAs, required for pre-rRNA processing and 40S ribosomal subunit synthesis; localized in the nucleus	55.136	32.3	0	85.789	1	28.8	32.3	32.3	27.1	32.3	25.1	12	13	13	11	13	11	12	13	13	11	13	11	By MS/MS	By MS/MS	By MS/MS	By MS/MS	By MS/MS	By MS/MS	603250	238750	1685200	175920	1296500	182330	19304000	7639900	53927000	5629400	41487000	5834500	4	8	11	7
	403	YBR248C	HIS7	>YBR248C HIS7 SGDID:S000000452, Chr II from 716465-714807, Genome Release 64-1-1, reverse complement, Verified ORF, Imidazole glycerol phosphate synthase (glutamine amidotransferase:cyclase), catalyzes the fifth and sixth steps of histidine biosynthesis a	61.067	4	0.0041494	2.7289	1	4	0	0	0	0	0	2	0	0	0	0	0	2	0	0	0	0	0	By MS/MS	By matching	By matching	By matching	By matching	By matching	41640	0	0	0	0	0	1540700	0	0	0	0	0	1	0	0	0
	404	YBR249C	ARO4	>YBR249C ARO4 SGDID:S000000453, Chr II from 717994-716882, Genome Release 64-1-1, reverse complement, Verified ORF, 3-deoxy-D-arabino-heptulosonate-7-phosphate (DAHP) synthase, catalyzes the first step in aromatic amino acid biosynthesis and is feedback-i	39.749	18.6	0	36.911	1	18.6	0	6.2	0	6.2	0	6	0	2	0	2	0	6	0	2	0	2	0	By MS/MS	By matching	By matching	By matching	By matching	By matching	520950	0	143520	0	56078	0	10419000	0	2870400	0	1121600	0	6	0	0	0
	405	YBR251W	MRPS5	>YBR251W MRPS5 SGDID:S000000455, Chr II from 721390-722313, Genome Release 64-1-1, Verified ORF, Mitochondrial ribosomal protein of the small subunit	34.883	25.4	0	19.806	1	10.4	19.2	22.8	22.8	22.8	22.8	3	6	6	7	6	7	3	6	6	7	6	7	By MS/MS	By MS/MS	By MS/MS	By MS/MS	By MS/MS	By MS/MS	157020	236200	874410	191010	925890	329230	3140400	4724000	17488000	3820200	18518000	6584600	1	6	6	2
	406	YBR253W	SRB6	>YBR253W SRB6 SGDID:S000000457, Chr II from 723270-723635, Genome Release 64-1-1, Verified ORF, Subunit of the RNA polymerase II mediator complex; associates with core polymerase subunits to form the RNA polymerase II holoenzyme; essential for transcripti	13.863	33.1	0	9.5644	1	8.3	8.3	33.1	8.3	22.3	8.3	1	1	3	1	2	1	1	1	3	1	2	1	By MS/MS	By MS/MS	By MS/MS	By MS/MS	By MS/MS	By MS/MS	202470	75582	935040	33212	587220	33944	1214800	453490	5610200	199270	3523300	203670	1	1	3	1
	408	YBR255C-A	RCF3	>YBR255C-A YBR255C-A SGDID:S000007649, Chr II from 726917-726618,727074-727012, Genome Release 64-1-1, reverse complement, Uncharacterized ORF, Putative protein of unknown function; may interact with respiratory chain complexes III (ubiquinol-cytochrome c	13.741	28.3	0	33.473	1	28.3	19.2	10.8	10.8	20	19.2	4	2	1	1	2	2	4	2	1	1	2	2	By MS/MS	By matching	By matching	By matching	By MS/MS	By matching	861910	122450	406780	138750	517240	104180	6033400	857170	2847500	971270	3620700	729290	4	0	0	0
	409	YBR256C	RIB5	>YBR256C RIB5 SGDID:S000000460, Chr II from 728102-727386, Genome Release 64-1-1, reverse complement, Verified ORF, Riboflavin synthase; catalyzes the last step of the riboflavin biosynthesis pathway	26.195	24.8	0	73.972	1	4.6	0	17.6	0	17.6	0	1	0	3	0	3	0	1	0	3	0	3	0	By matching	By matching	By MS/MS	By matching	By MS/MS	By matching	40141	0	131710	0	128470	0	481690	0	1580500	0	1541600	0	0	0	1	0
	410	YBR258C	SHG1	>YBR258C SHG1 SGDID:S000000462, Chr II from 730162-729734, Genome Release 64-1-1, reverse complement, Verified ORF, Subunit of the COMPASS (Set1C) complex, which methylates histone H3 on lysine 4 and is required in transcriptional silencing near telomeres	16.429	13.4	0.00073774	3.7733	1	13.4	4.2	13.4	4.2	13.4	4.2	2	1	2	1	2	1	2	1	2	1	2	1	By MS/MS	By matching	By matching	By matching	By matching	By matching	210320	75682	141780	56081	190110	107950	2103200	756820	1417800	560810	1901100	1079500	1	0	0	0
	411	YBR260C	RGD1	>YBR260C RGD1 SGDID:S000000464, Chr II from 734639-732639, Genome Release 64-1-1, reverse complement, Verified ORF, GTPase-activating protein (RhoGAP) for Rho3p and Rho4p, possibly involved in control of actin cytoskeleton organization	74.618	11.1	0	11.566	1	4.7	4.5	6.8	4.5	6.2	4.5	3	3	4	3	4	3	3	3	4	3	4	3	By matching	By MS/MS	By MS/MS	By MS/MS	By MS/MS	By matching	154990	33301	402010	20218	181380	14701	6354500	1365300	16482000	828930	7436500	602750	0	1	3	1
	412	YBR262C	MIC12	>YBR262C AIM5 SGDID:S000000466, Chr II from 736040-735720, Genome Release 64-1-1, reverse complement, Verified ORF, Protein of unknown function; the authentic, non-tagged protein is detected in purified mitochondria in high-throughput studies; null mutant	12.388	52.8	0	28.718	1	31.1	18.9	42.5	18.9	41.5	30.2	6	3	6	4	7	4	6	3	6	4	7	4	By MS/MS	By MS/MS	By MS/MS	By MS/MS	By MS/MS	By MS/MS	8979900	949070	6730100	1028800	5037900	431000	80819000	8541600	60571000	9259200	45341000	3879000	4	1	5	4
	413	YBR263W	SHM1	>YBR263W SHM1 SGDID:S000000467, Chr II from 736264-737736, Genome Release 64-1-1, Verified ORF, Mitochondrial serine hydroxymethyltransferase, converts serine to glycine plus 5,10 methylenetetrahydrofolate; involved in generating precursors for purine, py	53.686	38.6	0	137.84	1	22.7	29.4	34.9	25.3	37.8	23.3	10	13	15	11	16	10	9	12	14	10	15	9	By MS/MS	By MS/MS	By MS/MS	By MS/MS	By MS/MS	By MS/MS	776700	406100	4462500	254290	2893000	168550	25631000	13401000	147260000	8391600	95470000	5562200	2	6	13	4
	414	YBR264C	YPT10	>YBR264C YPT10 SGDID:S000000468, Chr II from 738369-737770, Genome Release 64-1-1, reverse complement, Verified ORF, Rab family GTP-binding protein that contains the PEST signal sequence specific for proteolytic enzymes; may be involved in vesicular trans	21.834	53.3	0	53.975	1	46.2	30.7	41.7	29.1	35.7	35.2	9	5	8	6	7	7	9	5	8	6	7	7	By MS/MS	By MS/MS	By MS/MS	By MS/MS	By MS/MS	By MS/MS	4111900	225250	3742000	251180	2999100	165480	61679000	3378700	56130000	3767700	44987000	2482200	4	4	5	3
	415	YBR265W	TSC10	>YBR265W TSC10 SGDID:S000000469, Chr II from 738582-739544, Genome Release 64-1-1, Verified ORF, 3-ketosphinganine reductase, catalyzes the second step in phytosphingosine synthesis, essential for growth in the absence of exogenous dihydrosphingosine or p	35.972	12.8	0	8.3193	1	6.2	0	6.2	3.1	9.1	3.1	2	0	2	1	3	1	2	0	2	1	3	1	By MS/MS	By matching	By MS/MS	By matching	By matching	By matching	282670	0	44768	21256	150380	12082	5370700	0	850590	403860	2857200	229550	3	0	1	0
	416	YBR272C	HSM3	>YBR272C HSM3 SGDID:S000000476, Chr II from 747803-746361, Genome Release 64-1-1, reverse complement, Verified ORF, Proteasome-interacting protein involved in the assembly of the base subcomplex of the 19S proteasomal regulatory particle (RP); involved in	55.542	6.2	0.0028399	3.1149	1	1.9	1.9	6.2	1.9	1.9	1.9	1	1	3	1	1	1	1	1	3	1	1	1	By MS/MS	By matching	By MS/MS	By matching	By matching	By MS/MS	40832	17128	162980	11950	46616	22885	1225000	513840	4889500	358500	1398500	686540	1	0	2	0
	417	YBR275C	RIF1	>YBR275C RIF1 SGDID:S000000479, Chr II from 757106-751356, Genome Release 64-1-1, reverse complement, Verified ORF, Protein that binds to the Rap1p C-terminus and acts synergistically with Rif2p to help control telomere length and establish telomeric sile	217.93	2	0.0081136	2.336	1	0.4	0.8	0.8	0.8	1.6	0.8	1	2	2	2	3	2	1	2	2	2	3	2	By MS/MS	By matching	By matching	By matching	By MS/MS	By matching	15037	39168	5561.7	12574	9799.3	116630	1789400	4661000	661840	1496300	1166100	13879000	2	0	0	0
	418	YBR278W	DPB3	>YBR278W DPB3 SGDID:S000000482, Chr II from 760294-760899, Genome Release 64-1-1, Verified ORF, Third-largest subunit of DNA polymerase II (DNA polymerase epsilon), required to maintain fidelity of chromosomal replication and also for inheritance of telom	22.665	11.9	0.0041973	2.9212	1	3	7	8	4	3	4	1	2	2	1	1	1	1	2	2	1	1	1	By matching	By MS/MS	By matching	By matching	By matching	By MS/MS	362750	267330	408780	17151	125050	20533	3264700	2406000	3679100	154360	1125400	184800	0	1	0	0
	419	YBR279W	PAF1	>YBR279W PAF1 SGDID:S000000483, Chr II from 761257-762594, Genome Release 64-1-1, Verified ORF, Component of the Paf1p complex; binds to and modulates the activity of RNA polymerases I and II; required for expression of a subset of genes, including cell c	51.8	14.6	0	8.3144	1	5.8	8.8	5.8	10.1	7	7.2	3	4	3	4	3	3	3	4	3	4	3	3	By MS/MS	By MS/MS	By MS/MS	By MS/MS	By MS/MS	By MS/MS	272800	56336	363260	47610	125810	46787	7092800	1464700	9444700	1237900	3271100	1216500	2	3	3	3
	420	YBR282W	MRPL27	>YBR282W MRPL27 SGDID:S000000486, Chr II from 768240-768680, Genome Release 64-1-1, Verified ORF, Mitochondrial ribosomal protein of the large subunit	16.492	52.7	0	49.499	1	33.6	17.8	39.7	24.7	39.7	39.7	5	3	6	4	6	6	5	3	6	4	6	6	By MS/MS	By matching	By MS/MS	By matching	By MS/MS	By matching	1108700	173890	1702400	224930	1351300	176270	12196000	1912800	18726000	2474200	14864000	1939000	3	0	2	0
	421	YBR283C	SSH1	>YBR283C SSH1 SGDID:S000000487, Chr II from 770415-768943, Genome Release 64-1-1, reverse complement, Verified ORF, Subunit of the Ssh1 translocon complex; Sec61p homolog involved in co-translational pathway of protein translocation; not essential	53.311	23.9	0	92.319	1	18.2	18.2	18.2	23.9	22.4	22.4	7	7	7	9	8	8	7	7	7	9	8	8	By MS/MS	By MS/MS	By MS/MS	By MS/MS	By MS/MS	By MS/MS	2234400	335860	3135400	376930	2999200	634490	46921000	7053000	65844000	7915600	62982000	13324000	20	13	21	16
	422	YBR286W	APE3	>YBR286W APE3 SGDID:S000000490, Chr II from 774700-776313, Genome Release 64-1-1, Verified ORF, Vacuolar aminopeptidase Y, processed to mature form by Prb1p	60.137	3.7	0.0031938	3.1131	1	2	3.7	3.7	2	2	2	1	2	2	1	1	1	1	2	2	1	1	1	By MS/MS	By matching	By matching	By matching	By matching	By matching	127480	50759	291030	12655	53239	18179	3824400	1522800	8730800	379640	1597200	545380	1	0	0	0
	423	YBR287W		>YBR287W YBR287W SGDID:S000000491, Chr II from 776571-777854, Genome Release 64-1-1, Uncharacterized ORF, Protein of unknown function; green fluorescent protein (GFP)-fusion protein localizes to the ER; YBR287W is not an essential gene	47.506	2.1	0.0041929	2.9158	1	2.1	0	2.1	0	2.1	0	1	0	1	0	1	0	1	0	1	0	1	0	By MS/MS	By matching	By matching	By matching	By matching	By matching	115720	0	50143	0	102140	0	1735800	0	752150	0	1532100	0	1	0	0	0
	424	YBR288C	APM3	>YBR288C APM3 SGDID:S000000492, Chr II from 779463-778012, Genome Release 64-1-1, reverse complement, Verified ORF, Mu3-like subunit of the clathrin associated protein complex (AP-3); functions in transport of alkaline phosphatase to the vacuole via the a	54.837	35.4	0	61.675	1	26.5	20.1	23	26.9	34	17.8	11	9	10	11	13	8	11	9	10	11	13	8	By MS/MS	By MS/MS	By MS/MS	By MS/MS	By MS/MS	By MS/MS	593080	334580	1636000	200150	1221600	225870	15420000	8699000	42536000	5204000	31762000	5872700	4	5	5	4
	425	YBR289W	SNF5	>YBR289W SNF5 SGDID:S000000493, Chr II from 779667-782384, Genome Release 64-1-1, Verified ORF, Subunit of the SWI/SNF chromatin remodeling complex involved in transcriptional regulation; functions interdependently in transcriptional activation with Snf2p	102.54	29.8	0	323.31	1	20.9	24.3	23.1	15.7	22.4	28.7	14	17	15	13	15	20	14	17	15	13	15	20	By MS/MS	By MS/MS	By MS/MS	By MS/MS	By MS/MS	By MS/MS	789310	642070	2257500	479060	1231400	996970	28415000	23115000	81269000	17246000	44332000	35891000	21	16	29	16
	426	YCL001W	RER1	>YCL001W RER1 SGDID:S000000507, Chr III from 111916-112482, Genome Release 64-1-1, Verified ORF, Protein involved in retention of membrane proteins, including Sec12p, in the ER; localized to Golgi; functions as a retrieval receptor in returning membrane p	22.27	34	0	133.3	1	29.3	34	29.3	34	34	34	4	5	4	5	5	5	4	5	4	5	5	5	By MS/MS	By MS/MS	By MS/MS	By MS/MS	By MS/MS	By MS/MS	1214400	1192300	500790	753030	2003100	852000	12144000	11923000	5007900	7530300	20031000	8520000	2	4	2	3
	427	YCL004W	PGS1	>YCL004W PGS1 SGDID:S000000510, Chr III from 109105-110670, Genome Release 64-1-1, Verified ORF, Phosphatidylglycerolphosphate synthase, catalyzes the synthesis of phosphatidylglycerolphosphate from CDP-diacylglycerol and sn-glycerol 3-phosphate in the fi	59.37	6.7	0	6.1751	1	3.8	3.8	5	3.8	3.8	1.7	2	2	2	2	2	1	2	2	2	2	2	1	By MS/MS	By MS/MS	By MS/MS	By MS/MS	By MS/MS	By MS/MS	65200	8957.3	49181	12075	113570	3957.5	2086400	286630	1573800	386410	3634100	126640	1	1	2	1
	428	YCL005W	LDB16	>YCL005W LDB16 SGDID:S000000511, Chr III from 108021-108791, Genome Release 64-1-1, Verified ORF, Protein of unknown function; null mutants have decreased net negative cell surface charge; GFP-fusion protein expression is induced in response to the DNA-da	29.023	3.5	0.00999	2.1773	1	0	0	3.5	0	3.5	0	0	0	1	0	1	0	0	0	1	0	1	0	By matching	By matching	By MS/MS	By matching	By MS/MS	By matching	0	0	37762	0	52162	0	0	0	415380	0	573790	0	0	0	1	0
	429	YCL008C	STP22	>YCL008C STP22 SGDID:S000000514, Chr III from 106853-105696, Genome Release 64-1-1, reverse complement, Verified ORF, Component of the ESCRT-I complex, which is involved in ubiquitin-dependent sorting of proteins into the endosome; homologous to the mouse	43.33	13.2	0	12.606	1	7.5	4.9	10.6	4.9	4.9	4.9	3	2	3	2	2	2	3	2	3	2	2	2	By matching	By matching	By MS/MS	By matching	By MS/MS	By matching	1213500	63114	512360	36686	228530	56368	16989000	883600	7173100	513600	3199400	789150	0	0	2	0
	430	YCL009C	ILV6	>YCL009C ILV6 SGDID:S000000515, Chr III from 105548-104619, Genome Release 64-1-1, reverse complement, Verified ORF, Regulatory subunit of acetolactate synthase, which catalyzes the first step of branched-chain amino acid biosynthesis; enhances activity o	33.986	73.1	0	323.31	1	50.5	55	73.1	42.4	51.1	56	14	17	22	12	18	15	14	17	22	12	18	15	By MS/MS	By MS/MS	By MS/MS	By MS/MS	By MS/MS	By MS/MS	19666000	4993200	31113000	2284100	33200000	3034500	353990000	89878000	560040000	41114000	597610000	54621000	18	23	31	16
	431	YCL010C	SGF29	>YCL010C SGF29 SGDID:S000000516, Chr III from 104350-103571, Genome Release 64-1-1, reverse complement, Verified ORF, Component of the HAT/Core module of the SAGA, SLIK, and ADA complexes; HAT/Core module also contains Gcn5p, Ngg1p, and Ada2p; binds methy	29.381	16.6	0	68.574	1	16.6	5.4	15.4	0	16.6	0	3	1	3	0	4	0	3	1	3	0	4	0	By matching	By matching	By MS/MS	By matching	By MS/MS	By matching	117850	3477.8	134100	0	217090	0	1885600	55645	2145600	0	3473400	0	0	0	2	0
	432	YCL011C	GBP2	>YCL011C GBP2 SGDID:S000000517, Chr III from 103358-102075, Genome Release 64-1-1, reverse complement, Verified ORF, Poly(A+) RNA-binding protein, involved in the export of mRNAs from the nucleus to the cytoplasm; similar to Hrb1p and Npl3p; also binds si	48.728	39.3	0	69.108	1	27.6	39.3	32.8	39.3	37	37.5	10	15	12	15	14	14	10	15	12	15	14	14	By MS/MS	By MS/MS	By MS/MS	By MS/MS	By MS/MS	By MS/MS	805720	693170	2380400	567320	2722800	419460	20143000	17329000	59509000	14183000	68071000	10486000	3	8	10	7
	433	YCL012C		>YCL012C YCL012C SGDID:S000029705, Chr III from 101633-101317,101788-101701, Genome Release 64-1-1, reverse complement, Verified ORF, Putative protein of unknown function; orthologs are present in S. bayanus, S. paradoxus and Ashbya gossypii; YCL012C is n	15.588	25.4	0.00038212	4.524	1	19.4	0	10.4	6	19.4	0	2	0	1	1	2	0	2	0	1	1	2	0	By MS/MS	By matching	By matching	By MS/MS	By MS/MS	By matching	73805	0	42747	0	45442	0	664250	0	384720	0	408980	0	1	0	0	0
	434	YCL014W	BUD3	>YCL014W BUD3 SGDID:S000000520, Chr III from 96281-101191, Genome Release 64-1-1, Verified ORF, Protein involved in bud-site selection and required for axial budding pattern; localizes with septins to bud neck in mitosis and may constitute an axial landma	184.72	15.2	0	97.352	1	12.8	1.8	8.1	2	9.5	1.3	16	3	11	3	13	2	16	3	11	3	13	2	By MS/MS	By matching	By MS/MS	By matching	By MS/MS	By matching	68259	7204.4	81276	11747	82527	1941.8	7372000	778080	8777800	1268700	8912900	209710	13	0	8	0
	436	YCL017C	NFS1	>YCL017C NFS1 SGDID:S000000522, Chr III from 94270-92777, Genome Release 64-1-1, reverse complement, Verified ORF, Cysteine desulfurase involved in iron-sulfur cluster (Fe/S) biogenesis and in thio-modification of mitochondrial and cytoplasmic tRNAs; esse	54.466	10.3	0	5.79	1	4.4	7.8	4.4	7.8	4.4	6.8	2	3	2	3	2	3	2	3	2	3	2	3	By matching	By MS/MS	By MS/MS	By matching	By matching	By matching	76364	29590	164880	24227	198050	22593	2138200	828530	4616600	678350	5545400	632610	0	1	1	0
	437	YCL018W	LEU2	>YCL018W LEU2 SGDID:S000000523, Chr III from 91324-92418, Genome Release 64-1-1, Verified ORF, Beta-isopropylmalate dehydrogenase (IMDH), catalyzes the third step in the leucine biosynthesis pathway	38.952	23.1	0	22.799	1	15.1	13.7	23.1	11	11.5	18.4	4	3	6	3	4	4	4	3	6	3	4	4	By MS/MS	By matching	By MS/MS	By matching	By MS/MS	By MS/MS	359910	31948	536870	41698	174720	115300	7918100	702860	11811000	917360	3843800	2536700	3	0	2	0
	438	YCL024W	KCC4	>YCL024W KCC4 SGDID:S000000529, Chr III from 79162-82275, Genome Release 64-1-1, Verified ORF, Protein kinase of the bud neck involved in the septin checkpoint, associates with septin proteins, negatively regulates Swe1p by phosphorylation, shows structur	116.47	2.2	0.0025027	3.1985	1	0.9	1.6	0.9	1.4	0.9	2.2	1	2	1	2	1	3	1	2	1	2	1	3	By matching	By MS/MS	By MS/MS	By MS/MS	By matching	By MS/MS	0	223040	0	325460	0	300570	0	14051000	0	20504000	0	18936000	0	1	0	0
	439	YCL025C	AGP1	>YCL025C AGP1 SGDID:S000000530, Chr III from 77919-76018, Genome Release 64-1-1, reverse complement, Verified ORF, Low-affinity amino acid permease with broad substrate range, involved in uptake of asparagine, glutamine, and other amino acids; expression	69.671	9.2	0	32.702	1	9.2	6	9.2	7.6	9.2	5.8	4	3	4	3	4	3	4	3	4	3	4	3	By MS/MS	By matching	By MS/MS	By matching	By MS/MS	By MS/MS	275120	37386	275940	15727	254700	23599	7153100	972040	7174400	408910	6622300	613570	1	0	4	0
	440	YCL028W	RNQ1	>YCL028W RNQ1 SGDID:S000000533, Chr III from 70150-71367, Genome Release 64-1-1, Verified ORF, [PIN(+)] prion, an infectious protein conformation that is generally an ordered protein aggregate	42.579	38.5	0	323.31	1	32.6	38.5	32.6	38.5	32.6	38.5	9	11	10	11	9	12	9	11	10	11	9	12	By MS/MS	By MS/MS	By MS/MS	By MS/MS	By MS/MS	By MS/MS	377410000	158210000	357040000	84250000	394400000	134270000	3019300000	1265700000	2856300000	674000000	3155200000	1074100000	55	96	68	74
	441	YCL030C	HIS4	>YCL030C HIS4 SGDID:S000000535, Chr III from 68333-65934, Genome Release 64-1-1, reverse complement, Verified ORF, Multifunctional enzyme containing phosphoribosyl-ATP pyrophosphatase, phosphoribosyl-AMP cyclohydrolase, and histidinol dehydrogenase activi	87.72	10.6	0	7.9404	1	7.8	0	6.1	4.1	6.5	5.6	5	0	4	3	3	4	5	0	4	3	3	4	By MS/MS	By matching	By MS/MS	By matching	By matching	By MS/MS	227890	0	144350	13951	44539	16739	9115600	0	5773900	558020	1781600	669570	1	0	2	0
	442	YCL031C	RRP7	>YCL031C RRP7 SGDID:S000000536, Chr III from 65568-64675, Genome Release 64-1-1, reverse complement, Verified ORF, Essential protein involved in rRNA processing and ribosome biogenesis	34.47	17.5	0.00038358	4.6579	1	10.1	10.1	6.7	7.1	10.1	8.8	3	3	2	2	3	3	3	3	2	2	3	3	By MS/MS	By MS/MS	By MS/MS	By MS/MS	By MS/MS	By MS/MS	268520	127770	173690	53198	352240	59519	4027800	1916600	2605300	797980	5283600	892780	1	2	1	1
	443	YCL032W	STE50	>YCL032W STE50 SGDID:S000000537, Chr III from 63441-64481, Genome Release 64-1-1, Verified ORF, Protein involved in mating response, invasive/filamentous growth, and osmotolerance, acts as an adaptor that links G protein-associated Cdc42p-Ste20p complex t	38.97	6.6	0.0035224	3.0146	1	2.9	0	0	2.9	0	2.9	1	0	0	1	0	1	1	0	0	1	0	1	By matching	By matching	By matching	By matching	By matching	By matching	42698	0	0	15047	0	24664	640470	0	0	225700	0	369960	0	0	0	0
	444	YCL035C	GRX1	>YCL035C GRX1 SGDID:S000000540, Chr III from 61173-60841, Genome Release 64-1-1, reverse complement, Verified ORF, Hydroperoxide and superoxide-radical responsive heat-stable glutathione-dependent disulfide oxidoreductase with active site cysteine pair; p	12.38	60	0	29.61	1	22.7	22.7	36.4	22.7	22.7	60	2	2	3	2	2	4	2	2	3	2	2	4	By MS/MS	By MS/MS	By MS/MS	By MS/MS	By matching	By MS/MS	2485100	498100	1876600	384050	1751500	199300	19881000	3984800	15013000	3072400	14012000	1594400	1	3	3	2
	446	YCL037C	SRO9	>YCL037C SRO9 SGDID:S000000542, Chr III from 58678-57374, Genome Release 64-1-1, reverse complement, Verified ORF, Cytoplasmic RNA-binding protein that associates with translating ribosomes; involved in heme regulation of Hap1p as a component of the HMC c	48.059	41.2	0	231.16	1	29.3	5.5	22.6	5.5	27.2	7.1	8	2	6	2	7	2	8	2	6	2	7	2	By MS/MS	By matching	By MS/MS	By MS/MS	By MS/MS	By MS/MS	378090	11893	498670	9178.9	543820	22120	8696200	273550	11469000	211120	12508000	508750	11	0	8	1
	447	YCL039W	GID7	>YCL039W GID7 SGDID:S000000544, Chr III from 52645-54882, Genome Release 64-1-1, Verified ORF, Protein of unknown function, involved in proteasome-dependent catabolite inactivation of fructose-1,6-bisphosphatase; contains six WD40 repeats; computational a	84.516	7.5	0	5.6149	1	7.5	7.5	7.5	6.3	7.5	3.5	5	5	5	4	5	2	5	5	5	4	5	2	By MS/MS	By MS/MS	By MS/MS	By MS/MS	By MS/MS	By matching	129390	37345	322470	30445	136940	17628	5822500	1680500	14511000	1370000	6162400	793270	1	1	3	1
	448	YCL040W	GLK1	>YCL040W GLK1 SGDID:S000000545, Chr III from 50838-52340, Genome Release 64-1-1, Verified ORF, Glucokinase, catalyzes the phosphorylation of glucose at C6 in the first irreversible step of glucose metabolism; one of three glucose phosphorylating enzymes;	55.377	26.8	0	42.713	1	15.8	23.8	20.2	21.4	22.2	20	6	10	8	9	9	8	6	10	8	9	9	8	By MS/MS	By MS/MS	By MS/MS	By MS/MS	By MS/MS	By MS/MS	649790	143650	1094800	98313	917140	117320	18844000	4165700	31750000	2851100	26597000	3402400	6	5	7	7
	449	YCL043C	PDI1	>YCL043C PDI1 SGDID:S000000548, Chr III from 50221-48653, Genome Release 64-1-1, reverse complement, Verified ORF, Protein disulfide isomerase; multifunctional protein resident in the endoplasmic reticulum lumen, essential for the formation of disulfide b	58.226	61.7	0	323.31	1	57.1	58.6	61.7	61.5	55	58.6	29	30	34	31	30	30	29	30	34	31	30	30	By MS/MS	By MS/MS	By MS/MS	By MS/MS	By MS/MS	By MS/MS	102180000	34474000	89755000	30176000	62653000	37672000	2963300000	999760000	2602900000	875100000	1816900000	1092500000	83	106	88	120
	450	YCL044C	MGR1	>YCL044C MGR1 SGDID:S000000549, Chr III from 48364-47111, Genome Release 64-1-1, reverse complement, Verified ORF, Subunit of the mitochondrial (mt) i-AAA protease supercomplex, which degrades misfolded mitochondrial proteins; forms a subcomplex with Mgr3	47.156	40.8	0	66.655	1	17.7	15.8	19.9	11.8	18	17.5	6	6	7	5	7	6	6	6	7	5	7	6	By MS/MS	By MS/MS	By MS/MS	By MS/MS	By MS/MS	By MS/MS	921350	190440	1012400	120340	1602400	189930	23955000	4951500	26322000	3128800	41663000	4938200	5	3	7	2
	451	YCL045C	EMC1	>YCL045C EMC1 SGDID:S000000550, Chr III from 46905-44623, Genome Release 64-1-1, reverse complement, Verified ORF, Member of a transmembrane complex required for efficient folding of proteins in the ER; null mutant displays induction of the unfolded prote	87.18	22.9	0	40.239	1	15.1	22	15	22	13.9	16.6	11	14	10	14	9	11	11	14	10	14	9	11	By MS/MS	By MS/MS	By MS/MS	By MS/MS	By MS/MS	By MS/MS	1530600	270400	944210	179740	622190	127020	62753000	11086000	38713000	7369500	25510000	5207700	8	9	6	11
	452	YCL050C	APA1	>YCL050C APA1 SGDID:S000000555, Chr III from 38801-37836, Genome Release 64-1-1, reverse complement, Verified ORF, Diadenosine 5,5-P1,P4-tetraphosphate phosphorylase I (AP4A phosphorylase), involved in catabolism of bis(5-nucleosidyl) tetraphosphates;	36.492	56.4	0	67.296	1	42.1	37.4	19.9	34.6	34.3	21.5	9	10	6	8	8	7	9	10	6	8	8	7	By MS/MS	By MS/MS	By MS/MS	By MS/MS	By MS/MS	By MS/MS	4589000	656830	363250	204140	813730	308450	87191000	12480000	6901800	3878600	15461000	5860500	9	6	2	4
	453	YCL051W	LRE1	>YCL051W LRE1 SGDID:S000000556, Chr III from 35865-37616, Genome Release 64-1-1, Verified ORF, Protein involved in control of cell wall structure and stress response; overproduction confers resistance to cell-wall degrading enzymes; exhibits genetic inter	64.791	4.3	0	10.866	1	4.3	0	4.3	0	4.3	0	2	0	2	0	2	0	2	0	2	0	2	0	By matching	By matching	By matching	By matching	By matching	By matching	21099	0	26461	0	23626	0	717370	0	899670	0	803270	0	0	0	0	0
	454	YCL052C	PBN1	>YCL052C PBN1 SGDID:S000000557, Chr III from 35393-34143, Genome Release 64-1-1, reverse complement, Verified ORF, Essential component of glycosylphosphatidylinositol-mannosyltransferase I, required for the autocatalytic post-translational processing of t	47.923	23.1	0	30.903	1	21.2	14.9	18.5	11.1	12.5	13	7	5	6	4	4	5	7	5	6	4	4	5	By MS/MS	By MS/MS	By MS/MS	By MS/MS	By MS/MS	By MS/MS	1228400	314900	1170900	153510	672360	236580	25796000	6612800	24589000	3223700	14120000	4968200	2	5	1	1
	455	YCL054W	SPB1	>YCL054W SPB1 SGDID:S000000559, Chr III from 31449-33974, Genome Release 64-1-1, Verified ORF, AdoMet-dependent methyltransferase involved in rRNA processing and 60S ribosomal subunit maturation; methylates G2922 in the tRNA docking site of the large subu	96.484	30.1	0	104.71	1	16.3	18.2	20.5	21.9	18.2	18.9	12	14	16	16	14	15	12	14	16	16	14	15	By MS/MS	By MS/MS	By MS/MS	By MS/MS	By MS/MS	By MS/MS	388970	147030	1466000	154260	470930	229600	14392000	5440000	54243000	5707600	17424000	8495100	8	7	11	8
	456	YCL057C-A	MIC10	>YCL057C-A YCL057C-A SGDID:S000007547, Chr III from 24325-24032, Genome Release 64-1-1, reverse complement, Uncharacterized ORF, Putative protein of unknown function; the authentic, non-tagged protein is detected in highly purified mitochondria in high-th	10.408	86.6	0	112.1	1	72.2	72.2	86.6	59.8	68	59.8	6	6	7	5	5	5	6	6	7	5	5	5	By MS/MS	By MS/MS	By MS/MS	By MS/MS	By MS/MS	By MS/MS	48823000	5542500	39327000	4869000	42964000	3388900	341760000	38798000	275290000	34083000	300750000	23723000	10	9	9	12
	457	YCL059C	KRR1	>YCL059C KRR1 SGDID:S000000564, Chr III from 23379-22429, Genome Release 64-1-1, reverse complement, Verified ORF, Essential nucleolar protein required for the synthesis of 18S rRNA and for the assembly of 40S ribosomal subunit	37.159	20.3	0	11.501	1	11.7	13	17.7	7.9	14.2	17.7	4	5	6	3	5	6	4	5	6	3	5	6	By matching	By matching	By MS/MS	By matching	By MS/MS	By MS/MS	671150	244900	141740	93052	467300	198170	12752000	4653100	2693100	1768000	8878700	3765200	0	0	3	0
	458	YCL061C	MRC1	>YCL061C MRC1 SGDID:S000000566, Chr III from 22106-18816, Genome Release 64-1-1, reverse complement, Verified ORF, S-phase checkpoint protein required for DNA replication; interacts with and stabilizes Pol2p at stalled replication forks during stress, whe	124.32	3.2	0	6.3518	1	2.5	0.7	2.5	0	2.5	0	2	1	2	0	2	0	2	1	2	0	2	0	By matching	By MS/MS	By matching	By matching	By matching	By matching	7079.6	60983	10392	0	7784.3	0	438940	3781000	644330	0	482630	0	0	1	0	0
	461	YCR002C	CDC10	>YCR002C CDC10 SGDID:S000000595, Chr III from 118348-117380, Genome Release 64-1-1, reverse complement, Verified ORF, Component of the septin ring that is required for cytokinesis; septins recruit proteins to the mother-bud neck and can act as a barrier t	37.024	54.3	0	112.14	1	33.5	30.7	32.9	25.2	35.7	26.4	8	7	8	6	8	7	8	7	8	6	8	7	By MS/MS	By MS/MS	By MS/MS	By MS/MS	By MS/MS	By MS/MS	582120	207570	4050100	98738	3065300	181700	12224000	4358900	85053000	2073500	64371000	3815700	2	2	1	1
	462	YCR003W	MRPL32	>YCR003W MRPL32 SGDID:S000000596, Chr III from 118620-119171, Genome Release 64-1-1, Verified ORF, Mitochondrial ribosomal protein of the large subunit	21.437	14.2	0	33.195	1	6	0	6	4.4	6	6	1	0	1	1	1	1	1	0	1	1	1	1	By MS/MS	By matching	By MS/MS	By matching	By MS/MS	By MS/MS	115790	0	98310	28250	120670	22286	1505200	0	1278000	367250	1568700	289720	1	0	1	0
	463	YCR004C	YCP4	>YCR004C YCP4 SGDID:S000000597, Chr III from 120318-119575, Genome Release 64-1-1, reverse complement, Verified ORF, Protein of unknown function, has sequence and structural similarity to flavodoxins; predicted to be palmitoylated; the authentic, non-tagg	26.35	79.4	0	262.19	1	62.3	61.5	50.2	53.4	70	71.7	11	16	10	13	13	16	11	16	10	13	13	16	By MS/MS	By MS/MS	By MS/MS	By MS/MS	By MS/MS	By MS/MS	21952000	2210500	10203000	3474700	12324000	2875200	395130000	39790000	183650000	62545000	221830000	51754000	21	20	22	21
	464	YCR005C	CIT2	>YCR005C CIT2 SGDID:S000000598, Chr III from 122328-120946, Genome Release 64-1-1, reverse complement, Verified ORF, Citrate synthase, catalyzes the condensation of acetyl coenzyme A and oxaloacetate to form citrate, peroxisomal isozyme involved in glyoxy	51.413	56.3	0	297.1	1	53.3	48.5	50.9	37.8	53.3	51.3	21	19	20	15	21	20	17	15	17	12	17	16	By MS/MS	By MS/MS	By MS/MS	By MS/MS	By MS/MS	By MS/MS	9633100	1861400	8933200	1274200	6922500	1105700	240830000	46536000	223330000	31854000	173060000	27642000	18	17	21	16
	465	YCR009C	RVS161	>YCR009C RVS161 SGDID:S000000602, Chr III from 131542-130745, Genome Release 64-1-1, reverse complement, Verified ORF, Amphiphysin-like lipid raft protein; interacts with Rvs167p and regulates polarization of the actin cytoskeleton, endocytosis, cell pola	30.25	70.6	0	323.31	1	53.2	41.5	57.4	46.8	60.4	54.7	15	12	16	12	16	15	15	12	16	12	16	15	By MS/MS	By MS/MS	By MS/MS	By MS/MS	By MS/MS	By MS/MS	9880200	672800	11256000	749180	11543000	1418700	197600000	13456000	225130000	14984000	230870000	28375000	16	14	28	14
	466	YCR010C	ADY2	>YCR010C ADY2 SGDID:S000000603, Chr III from 133124-132273, Genome Release 64-1-1, reverse complement, Verified ORF, Acetate transporter required for normal sporulation; phosphorylated in mitochondria	30.726	19.1	0	55.574	1	15.9	15.9	11.3	11.3	8.5	8.1	3	3	3	3	2	2	3	3	3	3	2	2	By MS/MS	By MS/MS	By MS/MS	By MS/MS	By MS/MS	By MS/MS	1210200	1289000	1151400	491840	752930	392660	9681200	10312000	9211200	3934700	6023400	3141300	6	7	4	3
	467	YCR011C	ADP1	>YCR011C ADP1 SGDID:S000000604, Chr III from 136873-133724, Genome Release 64-1-1, reverse complement, Verified ORF, Putative ATP-dependent permease of the ABC transporter family of proteins	117.23	20.1	0	119.22	1	12.5	16.8	8.5	10.9	11	13.2	12	13	9	13	11	15	12	13	9	13	11	15	By MS/MS	By MS/MS	By MS/MS	By MS/MS	By MS/MS	By MS/MS	414200	199540	731380	220040	435900	341000	19882000	9577900	35106000	10562000	20923000	16368000	10	10	10	13
	468	YCR012W	PGK1	>YCR012W PGK1 SGDID:S000000605, Chr III from 137746-138996, Genome Release 64-1-1, Verified ORF, 3-phosphoglycerate kinase, catalyzes transfer of high-energy phosphoryl groups from the acyl phosphate of 1,3-bisphosphoglycerate to ADP to produce ATP; key e	44.738	79.3	0	323.31	1	66.6	63.2	72.1	57.5	71.4	65.9	25	23	29	20	28	24	25	23	29	20	28	24	By MS/MS	By MS/MS	By MS/MS	By MS/MS	By MS/MS	By MS/MS	18765000	3154300	21158000	1253000	16238000	1711800	581720000	97782000	655910000	38843000	503390000	53065000	62	27	46	17
	469	YCR016W		>YCR016W YCR016W SGDID:S000000609, Chr III from 143634-144506, Genome Release 64-1-1, Uncharacterized ORF, Putative protein of unknown function; green fluorescent protein (GFP)-fusion protein localizes to the nucleolus and nucleus; predicted to be involve	33.593	37.9	0	65.571	1	11	37.9	13.4	30	22.8	33.1	2	9	3	8	5	8	2	9	3	8	5	8	By matching	By MS/MS	By MS/MS	By MS/MS	By MS/MS	By MS/MS	192690	199590	340140	202640	259780	245440	3661100	3792200	6462700	3850200	4935800	4663400	0	3	2	4
	470	YCR017C	CWH43	>YCR017C CWH43 SGDID:S000000610, Chr III from 147634-144773, Genome Release 64-1-1, reverse complement, Verified ORF, Putative sensor/transporter protein involved in cell wall biogenesis; contains 14-16 transmembrane segments and several putative glycosyl	107.88	4.7	0	59.541	1	4.7	3	3	2.4	4.7	4.7	4	3	3	2	4	4	3	2	2	2	3	3	By MS/MS	By MS/MS	By MS/MS	By MS/MS	By MS/MS	By MS/MS	247050	40413	145530	38001	90398	24814	9140900	1495300	5384700	1406000	3344700	918140	7	2	2	3
	471	YCR020W-B	HTL1	>YCR020W-B HTL1 SGDID:S000006439, Chr III from 155320-155556, Genome Release 64-1-1, Verified ORF, Component of the RSC chromatin remodeling complex; RSC functions in transcriptional regulation and elongation, chromosome stability, and establishing sister	9.1794	37.2	0.0014641	3.6172	1	14.1	0	14.1	0	25.6	0	1	0	1	0	2	0	1	0	1	0	2	0	By matching	By matching	By matching	By matching	By MS/MS	By matching	62901	0	122860	0	0	0	440310	0	860000	0	0	0	0	0	0	0
	472	YCR021C	HSP30	>YCR021C HSP30 SGDID:S000000615, Chr III from 157107-156109, Genome Release 64-1-1, reverse complement, Verified ORF, Hydrophobic plasma membrane localized, stress-responsive protein that negatively regulates the H(+)-ATPase Pma1p; induced by heat shock,	37.044	24.1	0	49.779	1	24.1	14.5	22.3	16.9	22.3	11.4	5	3	4	4	4	3	5	3	4	4	4	3	By MS/MS	By MS/MS	By MS/MS	By MS/MS	By MS/MS	By MS/MS	8263600	211390	1538200	352240	2021700	488520	90900000	2325300	16920000	3874600	22238000	5373800	8	2	3	2
	473	YCR027C	RHB1	>YCR027C RHB1 SGDID:S000000622, Chr III from 167999-167370, Genome Release 64-1-1, reverse complement, Verified ORF, Putative Rheb-related GTPase involved in regulating canavanine resistance and arginine uptake; member of the Ras superfamily of G-proteins	23.338	41.6	0	92.402	1	33.5	16.7	27.8	12	35.9	24.4	6	3	5	3	6	5	6	3	5	3	6	5	By MS/MS	By MS/MS	By MS/MS	By MS/MS	By MS/MS	By MS/MS	1406500	41774	970270	112000	724770	85795	18285000	543060	12613000	1456000	9422100	1115300	5	1	4	2
	474	YCR028C-A	RIM1	>YCR028C-A RIM1 SGDID:S000007222, Chr III from 173115-172950,173440-173199, Genome Release 64-1-1, reverse complement, Verified ORF, Single-stranded DNA-binding protein essential for mitochondrial genome maintenance; involved in mitochondrial DNA replicat	15.386	51.9	0	222.74	1	51.1	51.9	51.9	51.9	51.1	51.9	7	9	7	8	6	8	7	9	7	8	6	8	By MS/MS	By MS/MS	By MS/MS	By MS/MS	By MS/MS	By MS/MS	37478000	9128000	18449000	10794000	18266000	8249200	337300000	82152000	166040000	97144000	164390000	74243000	8	8	5	8
	475	YCR030C	SYP1	>YCR030C SYP1 SGDID:S000000626, Chr III from 176438-173826, Genome Release 64-1-1, reverse complement, Verified ORF, Protein of unknown function that is involved in endocytic site formation; may regulate assembly and disassembly of the septin ring; coloca	96.136	37.8	0	247.64	1	21.7	12.5	29.4	22.5	30.6	18.4	17	9	21	16	24	13	17	9	21	16	24	13	By MS/MS	By MS/MS	By MS/MS	By MS/MS	By MS/MS	By MS/MS	6274900	688500	10774000	2030500	11346000	1077500	294920000	32360000	506370000	95434000	533240000	50644000	15	4	16	14
	476	YCR033W	SNT1	>YCR033W SNT1 SGDID:S000000629, Chr III from 186489-190169, Genome Release 64-1-1, Verified ORF, Subunit of the Set3C deacetylase complex that interacts directly with the Set3C subunit, Sif2p; putative DNA-binding protein; mutant has increased aneuploidy	138.4	4.5	0	9.3417	1	2.7	0	4.5	0	4.5	1	3	0	5	0	5	1	3	0	5	0	5	1	By matching	By matching	By MS/MS	By matching	By MS/MS	By matching	12712	0	48004	0	42422	1311.2	1004200	0	3792300	0	3351400	103590	0	0	3	0
	477	YCR034W	ELO2	>YCR034W FEN1 SGDID:S000000630, Chr III from 190592-191635, Genome Release 64-1-1, Verified ORF, Fatty acid elongase, involved in sphingolipid biosynthesis; acts on fatty acids of up to 24 carbons in length; mutations have regulatory effects on 1,3-beta-g	40.002	11.2	0	8.8289	1	7.2	2.9	11.2	2.9	11.2	6.9	2	1	3	1	3	2	2	1	3	1	3	2	By MS/MS	By MS/MS	By MS/MS	By MS/MS	By MS/MS	By MS/MS	798400	35911	1631900	179360	1806600	234120	6387200	287280	13055000	1434900	14453000	1872900	4	1	3	3
	478	YCR035C	RRP43	>YCR035C RRP43 SGDID:S000000631, Chr III from 193018-191834, Genome Release 64-1-1, reverse complement, Verified ORF, Exosome non-catalytic core component; involved in 3-5 RNA processing and degradation in both the nucleus and the cytoplasm; has similar	44.011	11.9	0	8.3836	1	4.8	2.5	4.8	2.5	4.8	7.6	2	1	2	1	2	2	2	1	2	1	2	2	By matching	By matching	By MS/MS	By MS/MS	By MS/MS	By MS/MS	89782	37090	225230	22907	194070	46467	1975200	815980	4955000	503960	4269600	1022300	0	0	1	1
	479	YCR042C	TAF2	>YCR042C TAF2 SGDID:S000000638, Chr III from 205397-201174, Genome Release 64-1-1, reverse complement, Verified ORF, TFIID subunit (150 kDa), involved in RNA polymerase II transcription initiation	161.47	9.2	0	22.439	1	4.9	1.5	7.1	4.3	8.6	4.3	7	2	10	6	12	6	7	2	10	6	12	6	By MS/MS	By MS/MS	By MS/MS	By MS/MS	By MS/MS	By matching	49842	593.76	246760	5414.9	208980	12473	3937500	46907	19494000	427780	16509000	985340	1	1	9	2
	480	YCR043C		>YCR043C YCR043C SGDID:S000000639, Chr III from 206644-206261, Genome Release 64-1-1, reverse complement, Uncharacterized ORF, Putative protein of unknown function; green fluorescent protein (GFP)-fusion protein localizes to the Golgi apparatus; YCR043C i	14.779	18.9	0	8.3618	1	18.9	18.9	18.9	18.9	18.9	9.4	2	2	2	2	2	1	2	2	2	2	2	1	By matching	By MS/MS	By MS/MS	By MS/MS	By MS/MS	By MS/MS	1388800	409400	2602300	352490	3766900	160710	5555400	1637600	10409000	1410000	15068000	642850	0	1	1	0
	481	YCR044C	PER1	>YCR044C PER1 SGDID:S000000640, Chr III from 207950-206877, Genome Release 64-1-1, reverse complement, Verified ORF, Protein of the endoplasmic reticulum, required for GPI-phospholipase A2 activity that remodels the GPI anchor as a prerequisite for associ	42.541	5	0.0081163	2.3391	1	5	5	0	2.5	5	2.5	2	2	0	1	2	1	2	2	0	1	2	1	By MS/MS	By matching	By matching	By matching	By MS/MS	By matching	210840	9914.8	0	12436	136730	5016.1	2740900	128890	0	161670	1777500	65209	1	0	0	0
	482	YCR046C	IMG1	>YCR046C IMG1 SGDID:S000000642, Chr III from 210423-209914, Genome Release 64-1-1, reverse complement, Verified ORF, Mitochondrial ribosomal protein of the large subunit, required for respiration and for maintenance of the mitochondrial genome	19.393	46.2	0	128.85	1	46.2	34.9	45.6	33.1	46.2	35.5	8	5	7	5	8	5	8	5	7	5	8	5	By MS/MS	By MS/MS	By MS/MS	By MS/MS	By MS/MS	By MS/MS	1124100	200890	878310	134520	2164400	295170	14613000	2611600	11418000	1748700	28138000	3837300	4	4	7	4
	483	YCR048W	ARE1	>YCR048W ARE1 SGDID:S000000644, Chr III from 211929-213761, Genome Release 64-1-1, Verified ORF, Acyl-CoA:sterol acyltransferase, isozyme of Are2p; endoplasmic reticulum enzyme that contributes the major sterol esterification activity in the absence of ox	71.612	7.5	0	7.4132	1	3.3	0	4.3	2	3.3	5.9	2	0	3	1	2	4	2	0	3	1	2	4	By MS/MS	By matching	By MS/MS	By MS/MS	By MS/MS	By MS/MS	94457	0	84505	0	74862	12966	2455900	0	2197100	0	1946400	337110	3	0	1	0
	484	YCR052W	RSC6	>YCR052W RSC6 SGDID:S000000648, Chr III from 214994-216445, Genome Release 64-1-1, Verified ORF, Component of the RSC chromatin remodeling complex; essential for mitotic growth; homolog of SWI/SNF subunit Swp73p	54.164	21.7	0	53.772	1	16.6	3.9	18	5.8	21.7	5.8	6	2	7	3	8	3	6	2	7	3	8	3	By MS/MS	By MS/MS	By MS/MS	By MS/MS	By MS/MS	By MS/MS	428560	14006	615880	14775	573260	12819	12428000	406170	17861000	428480	16624000	371760	4	1	6	1
	485	YCR053W	THR4	>YCR053W THR4 SGDID:S000000649, Chr III from 216697-218241, Genome Release 64-1-1, Verified ORF, Threonine synthase, conserved protein that catalyzes formation of threonine from O-phosphohomoserine; expression is regulated by the GCN4-mediated general ami	57.474	10.5	0	9.1768	1	10.5	2.3	6.8	2.3	8.4	0	4	1	3	1	3	0	4	1	3	1	3	0	By MS/MS	By matching	By MS/MS	By matching	By MS/MS	By matching	128070	11390	64025	2380.8	83118	0	3970100	353070	1984800	73805	2576600	0	4	0	2	0
	486	YCR054C	CTR86	>YCR054C CTR86 SGDID:S000000650, Chr III from 220067-218376, Genome Release 64-1-1, reverse complement, Verified ORF, Essential protein of unknown function; with orthologs in Ashbya gossypii and Candida albicans; similar to human ATXN10, mutations in whic	65.205	11.7	0	27.527	1	7.5	11.7	11.7	9.6	11.7	9.4	4	6	6	5	6	5	4	6	6	5	6	5	By MS/MS	By MS/MS	By MS/MS	By MS/MS	By MS/MS	By MS/MS	93931	30670	324910	24900	265460	19049	3475400	1134800	12022000	921290	9822100	704800	2	2	6	1
	487	YCR057C	PWP2	>YCR057C PWP2 SGDID:S000000653, Chr III from 223228-220457, Genome Release 64-1-1, reverse complement, Verified ORF, Conserved 90S pre-ribosomal component essential for proper endonucleolytic cleavage of the 35 S rRNA precursor at A0, A1, and A2 sites; co	103.98	15.7	0	37.48	1	4.7	6.2	7	9.6	7.2	12.4	4	6	6	9	5	11	4	6	6	9	5	11	By MS/MS	By MS/MS	By MS/MS	By MS/MS	By MS/MS	By MS/MS	182880	50784	596360	62304	141720	168640	9692400	2691600	31607000	3302100	7511300	8938100	2	2	5	7
	489	YCR067C	SED4	>YCR067C SED4 SGDID:S000000663, Chr III from 236322-233125, Genome Release 64-1-1, reverse complement, Verified ORF, Integral endoplasmic reticulum membrane protein that stimulates Sar1p GTPase activity; involved in COPII vesicle budding through disassoci	114.08	10.5	0	41.571	1	5.4	4	7.3	6.1	9	6.6	5	4	7	6	8	7	5	4	7	6	8	7	By MS/MS	By MS/MS	By MS/MS	By MS/MS	By MS/MS	By MS/MS	493200	80217	896480	74610	815410	112340	16769000	2727400	30480000	2536700	27724000	3819600	5	2	9	4
	490	YCR071C	IMG2	>YCR071C IMG2 SGDID:S000000667, Chr III from 240543-240103, Genome Release 64-1-1, reverse complement, Verified ORF, Mitochondrial ribosomal protein of the large subunit	16.38	34.9	0	28.69	1	28.1	28.8	28.1	28.8	28.8	28.8	4	4	4	5	5	4	4	4	4	5	5	4	By MS/MS	By MS/MS	By MS/MS	By matching	By MS/MS	By MS/MS	1442600	310390	1705000	303510	3486500	213250	17311000	3724700	20461000	3642100	41838000	2559000	3	1	4	0
	491	YCR072C	RSA4	>YCR072C RSA4 SGDID:S000000668, Chr III from 242352-240805, Genome Release 64-1-1, reverse complement, Verified ORF, WD-repeat protein involved in ribosome biogenesis; may interact with ribosomes; required for maturation and efficient intra-nuclear transp	57.025	6.4	0.0058159	2.5434	1	2.3	4.5	4.3	4.5	2.3	4.5	1	2	2	2	1	2	1	2	2	2	1	2	By matching	By MS/MS	By MS/MS	By MS/MS	By MS/MS	By MS/MS	195080	57494	59659	36900	200880	57561	7022700	2069800	2147700	1328400	7231800	2072200	0	1	0	0
	494	YCR076C	FUB1	>YCR076C YCR076C SGDID:S000000672, Chr III from 250045-249293, Genome Release 64-1-1, reverse complement, Uncharacterized ORF, Putative protein of unknown function; YCR076C is not an essential gene	26.756	13.6	0	12.715	1	0	8	0	13.6	0	13.6	0	2	0	3	0	3	0	2	0	3	0	3	By matching	By matching	By matching	By MS/MS	By matching	By MS/MS	0	44399	0	134750	0	142430	0	665990	0	2021200	0	2136500	0	0	0	3
	495	YCR077C	PAT1	>YCR077C PAT1 SGDID:S000000673, Chr III from 252628-250238, Genome Release 64-1-1, reverse complement, Verified ORF, Topoisomerase II-associated deadenylation-dependent mRNA-decapping factor; also required for faithful chromosome transmission, maintenance	88.51	25.1	0	135.95	1	13.1	16.2	15.1	10.3	20.2	15.3	12	15	14	10	16	13	12	15	14	10	16	13	By MS/MS	By MS/MS	By MS/MS	By MS/MS	By MS/MS	By MS/MS	1228500	178550	2042000	91349	1625500	78606	49141000	7142100	81679000	3654000	65021000	3144200	6	7	13	9
	496	YCR081W	SRB8	>YCR081W SRB8 SGDID:S000000677, Chr III from 254371-258654, Genome Release 64-1-1, Verified ORF, Subunit of the RNA polymerase II mediator complex; associates with core polymerase subunits to form the RNA polymerase II holoenzyme; essential for transcript	166.86	4.1	0	12.422	1	1.6	0	1.6	0.9	3.4	1.5	2	0	2	1	4	2	2	0	2	1	4	2	By MS/MS	By matching	By MS/MS	By matching	By MS/MS	By matching	27137	0	29786	2316.5	29416	3568	2306600	0	2531800	196910	2500400	303280	1	0	2	0
	497	YCR083W	TRX3	>YCR083W TRX3 SGDID:S000000679, Chr III from 259578-259961, Genome Release 64-1-1, Verified ORF, Mitochondrial thioredoxin, highly conserved oxidoreductase required to maintain the redox homeostasis of the cell, forms the mitochondrial thioredoxin system	14.432	42.5	0	7.2778	1	42.5	22	42.5	28.3	28.3	19.7	5	3	5	4	4	3	5	3	5	4	4	3	By MS/MS	By MS/MS	By MS/MS	By matching	By MS/MS	By MS/MS	2408000	243260	3340700	318350	3259700	164480	21672000	2189300	30066000	2865200	29337000	1480400	4	1	5	0
	498	YCR084C	TUP1	>YCR084C TUP1 SGDID:S000000680, Chr III from 262452-260311, Genome Release 64-1-1, reverse complement, Verified ORF, General repressor of transcription, forms complex with Cyc8p, involved in the establishment of repressive chromatin structure through inte	78.307	21.2	0	90.171	1	12.6	18.9	13.9	19.9	14.3	18.9	8	12	9	13	9	12	8	12	9	13	9	12	By MS/MS	By MS/MS	By MS/MS	By MS/MS	By MS/MS	By MS/MS	781730	210160	838940	173980	384270	187900	30488000	8196200	32719000	6785400	14986000	7328100	5	7	2	6
	499	YCR086W	CSM1	>YCR086W CSM1 SGDID:S000000682, Chr III from 263392-263964, Genome Release 64-1-1, Verified ORF, Nucleolar protein that forms a complex with Lrs4p and then Mam1p at kinetochores during meiosis I to mediate accurate homolog segregation; required for conden	21.751	18.9	0	7.9868	1	5.3	13.2	13.2	11.1	5.3	18.9	1	2	2	2	1	3	1	2	2	2	1	3	By matching	By matching	By MS/MS	By MS/MS	By MS/MS	By MS/MS	421830	152450	608370	107740	0	229090	3374700	1219600	4867000	861910	0	1832700	0	0	1	1
	500	YCR087C-A		>YCR087C-A YCR087C-A SGDID:S000007223, Chr III from 264467-264006, Genome Release 64-1-1, reverse complement, Uncharacterized ORF, Putative protein of unknown function; green fluorescent protein (GFP)-fusion protein localizes to the nucleolus; YCR087C-A i	17.738	20.9	0.0031892	3.0885	1	5.9	5.9	0	5.9	13.1	5.9	1	1	0	1	2	1	1	1	0	1	2	1	By matching	By matching	By matching	By matching	By MS/MS	By matching	21318	19140	0	9328.6	90652	9587.2	149220	133980	0	65300	634560	67111	0	0	0	0
	501	YCR088W	ABP1	>YCR088W ABP1 SGDID:S000000684, Chr III from 265068-266846, Genome Release 64-1-1, Verified ORF, Actin-binding protein of the cortical actin cytoskeleton, important for activation of the Arp2/3 complex that plays a key role actin in cytoskeleton organizat	65.575	25.2	0	40.233	1	19.9	15.5	15.7	15.4	15.5	18.4	8	6	6	8	7	8	8	6	6	8	7	8	By MS/MS	By MS/MS	By MS/MS	By MS/MS	By MS/MS	By MS/MS	610470	71478	537350	88621	264840	112170	25029000	2930600	22031000	3633500	10858000	4599100	6	4	3	3
	502	YCR092C	MSH3	>YCR092C MSH3 SGDID:S000000688, Chr III from 279820-276764, Genome Release 64-1-1, reverse complement, Verified ORF, Mismatch repair protein, forms dimers with Msh2p that mediate repair of insertion or deletion mutations and removal of nonhomologous DNA e	116.53	2.8	0	5.7568	1	1	1	2.8	1.9	2.8	1.9	1	1	3	2	3	2	1	1	3	2	3	2	By matching	By matching	By MS/MS	By matching	By MS/MS	By MS/MS	5052.5	802.34	23868	1100.9	25587	5318.9	308210	48943	1456000	67155	1560800	324450	0	0	2	0
	503	YCR093W	CDC39	>YCR093W CDC39 SGDID:S000000689, Chr III from 280117-286443, Genome Release 64-1-1, Verified ORF, Component of the CCR4-NOT complex, which has multiple roles in regulating mRNA levels including regulation of transcription and destabilizing mRNAs by deaden	240.28	42.9	0	323.31	1	30.3	22.7	25.6	21.4	39.5	24.5	61	47	54	43	75	49	61	47	54	43	75	49	By MS/MS	By MS/MS	By MS/MS	By MS/MS	By MS/MS	By MS/MS	1074600	184130	2000100	145220	2160000	182580	135400000	23200000	252010000	18298000	272160000	23005000	49	20	55	23
	504	YDL001W	RMD1	>YDL001W RMD1 SGDID:S000002159, Chr IV from 447984-449276, Genome Release 64-1-1, Verified ORF, Cytoplasmic protein required for sporulation	49.931	24.4	0	33.232	1	9.3	14.7	20.7	13.7	18.4	5.8	4	6	9	6	8	3	4	6	9	6	8	3	By MS/MS	By MS/MS	By MS/MS	By MS/MS	By MS/MS	By MS/MS	127710	60101	558780	42630	456910	10685	3192900	1502500	13970000	1065800	11423000	267130	3	1	5	1
	506	YDL004W	ATP16	>YDL004W ATP16 SGDID:S000002162, Chr IV from 443029-443511, Genome Release 64-1-1, Verified ORF, Delta subunit of the central stalk of mitochondrial F1F0 ATP synthase, which is a large, evolutionarily conserved enzyme complex required for ATP synthesis; p	17.02	55.6	0	136.85	1	49.4	55	50	55	50.6	55	4	7	5	7	6	7	3	5	3	5	4	5	By MS/MS	By MS/MS	By MS/MS	By MS/MS	By MS/MS	By MS/MS	387410	2970900	1449300	3136500	1221300	1643700	2711900	20796000	10145000	21955000	8548900	11506000	2	8	6	15
	507	YDL005C	MED2	>YDL005C MED2 SGDID:S000002163, Chr IV from 442309-441014, Genome Release 64-1-1, reverse complement, Verified ORF, Subunit of the RNA polymerase II mediator complex; associates with core polymerase subunits to form the RNA polymerase II holoenzyme; essen	47.717	16.2	0	19.96	1	2.3	10	5.1	14.2	9.3	14.2	1	4	2	5	3	5	1	4	2	5	3	5	By matching	By MS/MS	By MS/MS	By MS/MS	By MS/MS	By MS/MS	31312	123620	186840	128110	131620	99375	375740	1483500	2242100	1537400	1579500	1192500	0	2	2	2
	508	YDL006W	PTC1	>YDL006W PTC1 SGDID:S000002164, Chr IV from 439909-440754, Genome Release 64-1-1, Verified ORF, Type 2C protein phosphatase (PP2C); dephosphorylates Hog1p, inactivating osmosensing MAPK cascade; involved in Fus3p activation during pheromone response; dele	31.549	19.9	0	74.77	1	13.2	16.7	16.7	3.6	13.2	3.6	3	4	4	1	3	1	3	4	4	1	3	1	By MS/MS	By MS/MS	By MS/MS	By matching	By MS/MS	By MS/MS	287000	56962	132380	12381	203610	30369	5453100	1082300	2515300	235230	3868700	577010	1	2	3	0
	509	YDL007W	RPT2	>YDL007W RPT2 SGDID:S000002165, Chr IV from 438047-439360, Genome Release 64-1-1, Verified ORF, One of six ATPases of the 19S regulatory particle of the 26S proteasome involved in the degradation of ubiquitinated substrates; required for normal peptide hy	48.828	54.2	0	278.06	1	50.6	45.8	51.9	43.2	52.2	50.6	22	22	21	21	23	23	22	22	21	21	23	23	By MS/MS	By MS/MS	By MS/MS	By MS/MS	By MS/MS	By MS/MS	8008700	2099300	10813000	1449700	9686400	1554700	200220000	52481000	270330000	36243000	242160000	38866000	20	17	19	15
	510	YDL014W	NOP1	>YDL014W NOP1 SGDID:S000002172, Chr IV from 427364-428347, Genome Release 64-1-1, Verified ORF, Nucleolar protein, component of the small subunit processome complex, which is required for processing of pre-18S rRNA; has similarity to mammalian fibrillarin	34.465	52	0	73.263	1	43.7	44	46.2	39.1	42.2	49.8	13	13	12	12	12	15	13	13	12	12	12	15	By MS/MS	By MS/MS	By MS/MS	By MS/MS	By MS/MS	By MS/MS	3960900	1983600	2041700	1314400	3124600	2578600	79217000	39671000	40834000	26287000	62491000	51571000	11	5	8	8
	511	YDL015C	TSC13	>YDL015C TSC13 SGDID:S000002173, Chr IV from 426934-426002, Genome Release 64-1-1, reverse complement, Verified ORF, Enoyl reductase that catalyzes the last step in each cycle of very long chain fatty acid elongation, localizes to the ER, highly enriched	36.767	23.2	0	34.877	1	18.7	20.3	23.2	22.3	23.2	20.3	9	7	10	7	10	7	9	7	10	7	10	7	By MS/MS	By MS/MS	By MS/MS	By MS/MS	By MS/MS	By MS/MS	3597500	286410	4277700	501950	4898900	677770	57561000	4582500	68443000	8031200	78382000	10844000	22	6	17	4
	512	YDL018C	ERP3	>YDL018C ERP3 SGDID:S000002176, Chr IV from 423510-422833, Genome Release 64-1-1, reverse complement, Verified ORF, Protein with similarity to Emp24p and Erv25p, member of the p24 family involved in ER to Golgi transport	26.511	15.6	0	36.635	1	10.7	15.6	10.7	10.7	10.7	7.6	2	3	2	2	2	1	2	3	2	2	2	1	By MS/MS	By MS/MS	By MS/MS	By matching	By MS/MS	By MS/MS	846710	107370	1140500	98469	997710	18938	7620400	966290	10265000	886220	8979400	170440	2	1	1	0
	513	YDL019C	OSH2	>YDL019C OSH2 SGDID:S000002177, Chr IV from 421514-417663, Genome Release 64-1-1, reverse complement, Verified ORF, Member of an oxysterol-binding protein family with seven members in S. cerevisiae; family members have overlapping, redundant functions in	145.79	35	0	238.97	1	24.8	21.7	24	26.3	23.7	22.9	26	22	26	29	26	25	26	22	26	29	26	25	By MS/MS	By MS/MS	By MS/MS	By MS/MS	By MS/MS	By MS/MS	532650	208330	1481900	186370	988430	240400	37818000	14791000	105210000	13232000	70178000	17068000	22	12	23	16
	514	YDL022W	GPD1	>YDL022W GPD1 SGDID:S000002180, Chr IV from 411825-413000, Genome Release 64-1-1, Verified ORF, NAD-dependent glycerol-3-phosphate dehydrogenase, key enzyme of glycerol synthesis, essential for growth under osmotic stress; expression regulated by high-osm	42.868	32.5	0	84.916	1	18.4	18.4	22.8	15.1	23.8	16.6	6	7	7	6	7	7	5	6	6	6	6	7	By MS/MS	By MS/MS	By MS/MS	By MS/MS	By MS/MS	By MS/MS	1481500	243280	814370	263540	2117400	272620	32592000	5352100	17916000	5797900	46583000	5997600	4	1	2	3
	515	YDL025C	RTK1	>YDL025C RTK1 SGDID:S000002183, Chr IV from 407206-405344, Genome Release 64-1-1, reverse complement, Verified ORF, Putative protein kinase, potentially phosphorylated by Cdc28p; interacts with ribosome biogenesis factors, Cka2, Gus1 and Arc1	69.614	7.3	0.0080999	2.3153	1	2.3	2.3	2.3	2.3	7.3	0	1	1	1	1	2	0	1	1	1	1	2	0	By matching	By matching	By matching	By matching	By MS/MS	By matching	6075.9	5294.2	14503	6974.9	15912	0	194430	169410	464090	223200	509180	0	0	0	0	0
	516	YDL027C	MRX9	>YDL027C YDL027C SGDID:S000002185, Chr IV from 404957-403695, Genome Release 64-1-1, reverse complement, Uncharacterized ORF, Putative protein of unknown function; the authentic, non-tagged protein is detected in highly purified mitochondria in high-throu	48.312	37.9	0	180.79	1	31.4	24.5	31.4	24.8	33.3	35.2	15	11	15	12	16	16	15	11	15	12	16	16	By MS/MS	By MS/MS	By MS/MS	By MS/MS	By MS/MS	By MS/MS	6582900	190610	2753200	354430	3235700	534140	177740000	5146300	74338000	9569700	87365000	14422000	15	4	11	8
	517	YDL029W	ARP2	>YDL029W ARP2 SGDID:S000002187, Chr IV from 399340-399361,399485-400638, Genome Release 64-1-1, Verified ORF, Essential component of the Arp2/3 complex, which is a highly conserved actin nucleation center required for the motility and integrity of actin p	44.073	47.8	0	132.48	1	38.9	29.7	36.3	37.6	43.7	38.6	12	10	14	12	13	14	12	10	14	12	13	14	By MS/MS	By MS/MS	By MS/MS	By MS/MS	By MS/MS	By MS/MS	3712600	779890	7816800	703040	7288500	836360	81676000	17158000	171970000	15467000	160350000	18400000	13	7	13	11
	518	YDL030W	PRP9	>YDL030W PRP9 SGDID:S000002188, Chr IV from 397537-399129, Genome Release 64-1-1, Verified ORF, Subunit of the SF3a splicing factor complex, required for spliceosome assembly; acts after the formation of the U1 snRNP-pre-mRNA complex	63.029	14.5	0	38.203	1	4	10.6	2.8	7.7	9.8	10.6	3	6	2	4	5	6	3	6	2	4	5	6	By MS/MS	By MS/MS	By MS/MS	By MS/MS	By MS/MS	By MS/MS	216710	316140	88965	39454	166740	302600	8884900	12962000	3647600	1617600	6836300	12407000	1	3	1	1
	519	YDL031W	DBP10	>YDL031W DBP10 SGDID:S000002189, Chr IV from 394217-397204, Genome Release 64-1-1, Verified ORF, Putative ATP-dependent RNA helicase of the DEAD-box protein family, constituent of 66S pre-ribosomal particles; essential protein involved in ribosome biogene	112.94	36.4	0	136.19	1	26.7	28.1	20.7	22.4	25.4	26.6	23	22	20	21	24	22	23	22	20	21	24	22	By MS/MS	By MS/MS	By MS/MS	By MS/MS	By MS/MS	By MS/MS	729260	344200	2595100	288210	1236900	430040	41568000	19619000	147920000	16428000	70503000	24512000	25	26	21	19
	520	YDL040C	NAT1	>YDL040C NAT1 SGDID:S000002198, Chr IV from 381438-378874, Genome Release 64-1-1, reverse complement, Verified ORF, Subunit of the N-terminal acetyltransferase NatA (Nat1p, Ard1p, Nat5p); N-terminally acetylates many proteins, which influences multiple pr	98.904	40.5	0	193.23	1	26.3	33.7	32.7	35.8	33.3	33.5	21	25	28	28	25	27	21	25	28	28	25	27	By MS/MS	By MS/MS	By MS/MS	By MS/MS	By MS/MS	By MS/MS	668910	413490	1946500	410510	1426900	474160	36790000	22742000	107060000	22578000	78478000	26079000	5	14	13	20
	521	YDL043C	PRP11	>YDL043C PRP11 SGDID:S000002201, Chr IV from 376480-375680, Genome Release 64-1-1, reverse complement, Verified ORF, Subunit of the SF3a splicing factor complex, required for spliceosome assembly	29.92	7.5	0.0038556	2.9416	1	0	7.5	4.1	7.5	7.5	4.1	0	2	1	2	2	1	0	2	1	2	2	1	By matching	By MS/MS	By matching	By MS/MS	By MS/MS	By MS/MS	0	41878	87581	51247	208640	37384	0	711920	1488900	871200	3546900	635530	0	1	0	1
	522	YDL044C	MTF2	>YDL044C MTF2 SGDID:S000002202, Chr IV from 375289-373967, Genome Release 64-1-1, reverse complement, Verified ORF, Mitochondrial matrix protein that interacts with an N-terminal region of mitochondrial RNA polymerase (Rpo41p) and couples RNA processing a	51.192	55.5	0	172.09	1	44.5	17.3	41.6	11.6	41.1	19.1	14	6	15	4	15	7	14	6	15	4	15	7	By MS/MS	By matching	By MS/MS	By matching	By MS/MS	By matching	1001500	42539	1226700	26781	943110	63215	31046000	1318700	38027000	830220	29236000	1959700	8	0	10	0
	523	YDL045W-A	MRP10	>YDL045W-A MRP10 SGDID:S000006430, Chr IV from 372248-372535, Genome Release 64-1-1, Verified ORF, Mitochondrial ribosomal protein of the small subunit; contains twin cysteine-x9-cysteine motifs	10.69	17.9	0.00073855	3.8231	1	17.9	8.4	8.4	8.4	17.9	8.4	2	1	1	1	2	1	2	1	1	1	2	1	By MS/MS	By matching	By MS/MS	By matching	By MS/MS	By matching	857500	102410	682810	116870	1081800	64413	4287500	512030	3414000	584360	5409000	322060	1	0	1	0
	524	YDL046W	NPC2	>YDL046W NPC2 SGDID:S000002204, Chr IV from 371240-371761, Genome Release 64-1-1, Verified ORF, Functional homolog of human NPC2/He1, which is a cholesterol-binding protein whose deficiency causes Niemann-Pick type C2 disease involving retention of choles	19.063	6.4	0.0038529	2.9397	1	0	6.4	0	6.4	0	6.4	0	1	0	1	0	1	0	1	0	1	0	1	By matching	By MS/MS	By matching	By MS/MS	By matching	By matching	0	24556	0	14293	0	17081	0	221010	0	128640	0	153730	0	1	0	1
	525	YDL047W	SIT4	>YDL047W SIT4 SGDID:S000002205, Chr IV from 369771-370706, Genome Release 64-1-1, Verified ORF, Type 2A-related serine-threonine phosphatase that functions in the G1/S transition of the mitotic cycle; cytoplasmic and nuclear protein that modulates functio	35.537	23.5	0	9.1999	1	6.1	9.6	6.8	3.5	10	9.6	2	3	2	1	3	3	2	3	2	1	3	3	By MS/MS	By MS/MS	By MS/MS	By matching	By MS/MS	By MS/MS	132760	12510	172870	9569.4	263000	38093	2787900	262700	3630200	200960	5523000	799950	1	2	1	0
	526	YDL051W	LHP1	>YDL051W LHP1 SGDID:S000002209, Chr IV from 363952-364779, Genome Release 64-1-1, Verified ORF, RNA binding protein required for maturation of tRNA and U6 snRNA precursors; acts as a molecular chaperone for RNAs transcribed by polymerase III; homologous t	32.104	58.2	0	213.98	1	28.7	46.2	56.7	46.2	43.6	46.2	9	14	16	13	12	14	9	14	16	13	12	14	By MS/MS	By MS/MS	By MS/MS	By MS/MS	By MS/MS	By MS/MS	1245700	1315000	2605100	866740	2458100	840310	21177000	22354000	44287000	14735000	41787000	14285000	0	10	8	6
	527	YDL052C	SLC1	>YDL052C SLC1 SGDID:S000002210, Chr IV from 363583-362672, Genome Release 64-1-1, reverse complement, Verified ORF, 1-acyl-sn-glycerol-3-phosphate acyltransferase, catalyzes the acylation of lysophosphatidic acid to form phosphatidic acid, a key intermedi	33.887	57.8	0	37.538	1	45.9	33	49.5	26.4	57.4	28.1	14	12	13	10	16	10	14	12	13	10	16	10	By MS/MS	By MS/MS	By MS/MS	By MS/MS	By MS/MS	By MS/MS	5515000	474700	3298700	564180	4492200	698490	126850000	10918000	75870000	12976000	103320000	16065000	17	8	16	6
	528	YDL053C	PBP4	>YDL053C PBP4 SGDID:S000002211, Chr IV from 362256-361699, Genome Release 64-1-1, reverse complement, Verified ORF, Pbp1p binding protein, interacts strongly with Pab1p-binding protein 1 (Pbp1p) in the yeast two-hybrid system; also interacts with Lsm12p i	19.881	42.2	0	46.737	1	23.2	34.6	24.3	36.8	24.3	42.2	4	6	4	6	4	7	4	6	4	6	4	7	By MS/MS	By MS/MS	By MS/MS	By MS/MS	By MS/MS	By MS/MS	622610	537320	1185600	594110	753150	901260	7471300	6447800	14227000	7129300	9037800	10815000	3	6	5	7
	529	YDL055C	PSA1	>YDL055C PSA1 SGDID:S000002213, Chr IV from 356759-355674, Genome Release 64-1-1, reverse complement, Verified ORF, GDP-mannose pyrophosphorylase (mannose-1-phosphate guanyltransferase), synthesizes GDP-mannose from GTP and mannose-1-phosphate in cell wal	39.565	76.2	0	323.31	1	67.9	66.5	75.6	59.3	74	73.7	20	21	22	17	21	22	20	21	22	17	21	22	By MS/MS	By MS/MS	By MS/MS	By MS/MS	By MS/MS	By MS/MS	43557000	13461000	16496000	6956200	28461000	9249100	1176100000	363460000	445400000	187820000	768440000	249730000	66	69	36	43
	530	YDL056W	MBP1	>YDL056W MBP1 SGDID:S000002214, Chr IV from 352877-355378, Genome Release 64-1-1, Verified ORF, Transcription factor involved in regulation of cell cycle progression from G1 to S phase, forms a complex with Swi6p that binds to MluI cell cycle box regulato	93.907	4.1	0	4.9957	1	2.8	0	2.8	1.3	2.8	1.3	2	0	2	1	2	1	2	0	2	1	2	1	By matching	By matching	By MS/MS	By MS/MS	By MS/MS	By matching	8775.5	0	33468	2265.4	10660	2139.2	403670	0	1539500	104210	490360	98405	0	0	1	1
	531	YDL058W	USO1	>YDL058W USO1 SGDID:S000002216, Chr IV from 345665-351037, Genome Release 64-1-1, Verified ORF, Essential protein involved in the vesicle-mediated ER to Golgi transport step of secretion; binds membranes and functions during vesicle docking to the Golgi;	206.45	66.5	0	323.31	1	39.8	33.9	35.3	24.4	51.6	25.9	73	59	68	42	90	48	73	59	68	42	90	48	By MS/MS	By MS/MS	By MS/MS	By MS/MS	By MS/MS	By MS/MS	780510	167120	880850	54921	1325700	100500	106930000	22896000	120680000	7524200	181620000	13768000	48	10	43	3
	532	YDL060W	TSR1	>YDL060W TSR1 SGDID:S000002218, Chr IV from 341619-343985, Genome Release 64-1-1, Verified ORF, Protein required for processing of 20S pre-rRNA in the cytoplasm; associates with pre-40S ribosomal particles; inhibits the premature association of 60S subuni	90.746	2.4	0.00075643	4.2861	1	1.3	0	2.4	2.4	2.4	1.3	1	0	2	2	2	1	1	0	2	2	2	1	By matching	By matching	By MS/MS	By matching	By MS/MS	By MS/MS	1851.3	0	122460	6075.1	71077	5051	79606	0	5265600	261230	3056300	217190	0	0	1	0
	533	YDL061C	RPS29B	>YDL061C RPS29B SGDID:S000002219, Chr IV from 340798-340628, Genome Release 64-1-1, reverse complement, Verified ORF, Protein component of the small (40S) ribosomal subunit; nearly identical to Rps29Ap and has similarity to rat S29 and E. coli S14 ribosom	6.7276	69.6	0	10.426	1	50	50	69.6	32.1	50	69.6	4	4	5	3	4	5	4	4	4	3	4	4	By MS/MS	By MS/MS	By MS/MS	By MS/MS	By MS/MS	By MS/MS	4276400	3546500	5667300	1365300	6121900	1458200	17105000	14186000	22669000	5461000	24488000	5832800	1	2	4	1
	534	YDL065C	PEX19	>YDL065C PEX19 SGDID:S000002223, Chr IV from 337277-336249, Genome Release 64-1-1, reverse complement, Verified ORF, Chaperone and import receptor for newly-synthesized class I peroxisomal membrane proteins (PMPs), binds PMPs in the cytoplasm and delivers	38.706	61.7	0	323.31	1	31.9	59.4	29.5	54.4	29.5	57.6	9	19	9	18	8	18	9	19	9	18	8	18	By MS/MS	By MS/MS	By MS/MS	By MS/MS	By MS/MS	By MS/MS	2840600	1353300	1097700	1246400	2491800	899960	73855000	35186000	28539000	32408000	64787000	23399000	6	18	4	18
	535	YDL066W	IDP1	>YDL066W IDP1 SGDID:S000002224, Chr IV from 334835-336121, Genome Release 64-1-1, Verified ORF, Mitochondrial NADP-specific isocitrate dehydrogenase, catalyzes the oxidation of isocitrate to alpha-ketoglutarate; not required for mitochondrial respiration	48.19	56.5	0	135.75	1	21.7	34.1	21.7	15.2	32.2	26.9	9	13	9	6	11	11	5	9	5	4	7	6	By MS/MS	By MS/MS	By MS/MS	By MS/MS	By matching	By MS/MS	405400	162050	344100	26462	591510	52792	12162000	4861500	10323000	793870	17745000	1583800	4	1	1	1
	536	YDL067C	COX9	>YDL067C COX9 SGDID:S000002225, Chr IV from 334396-334217, Genome Release 64-1-1, reverse complement, Verified ORF, Subunit VIIa of cytochrome c oxidase, which is the terminal member of the mitochondrial inner membrane electron transport chain	6.9631	35.6	0	9.0064	1	30.5	16.9	30.5	16.9	33.9	13.6	2	2	2	2	3	1	2	2	2	2	3	1	By MS/MS	By MS/MS	By MS/MS	By matching	By MS/MS	By MS/MS	43037000	1898300	25302000	956180	22698000	519070	129110000	5694800	75905000	2868500	68093000	1557200	2	1	2	0
	537	YDL069C	CBS1	>YDL069C CBS1 SGDID:S000002227, Chr IV from 333810-333121, Genome Release 64-1-1, reverse complement, Verified ORF, Mitochondrial translational activator of the COB mRNA; membrane protein that interacts with translating ribosomes, acts on the COB mRNA 5-	26.586	22.3	0	5.4073	1	10.9	19.2	12.2	15.3	15.3	19.2	2	3	2	3	3	3	2	3	2	3	3	3	By matching	By matching	By MS/MS	By MS/MS	By matching	By MS/MS	90433	26848	53969	12130	159400	29147	1446900	429570	863500	194080	2550400	466360	0	0	1	0
	538	YDL072C	YET3	>YDL072C YET3 SGDID:S000002230, Chr IV from 330447-329836, Genome Release 64-1-1, reverse complement, Verified ORF, Protein of unknown function; YET3 null mutant decreases the level of secreted invertase; homolog of human BAP31 protein	22.902	45.8	0	323.31	1	45.8	45.8	45.8	34	44.3	45.8	12	13	12	10	13	12	12	13	12	10	13	12	By MS/MS	By MS/MS	By MS/MS	By MS/MS	By MS/MS	By MS/MS	7454800	1425800	2947900	1316500	4565500	842570	111820000	21387000	44219000	19748000	68482000	12639000	11	18	8	16
	539	YDL074C	BRE1	>YDL074C BRE1 SGDID:S000002232, Chr IV from 326149-324047, Genome Release 64-1-1, reverse complement, Verified ORF, E3 ubiquitin ligase, forms heterodimer with Rad6p to monoubiquinate histone H2B-K123, which is required for the subsequent methylation of h	80.691	43.1	0	130.04	1	33.1	27.3	34	28.4	38.9	32.6	19	18	21	18	23	20	19	18	21	18	23	20	By MS/MS	By MS/MS	By MS/MS	By MS/MS	By MS/MS	By MS/MS	1671000	161140	2275700	123080	1590800	198400	85223000	8218300	116060000	6276900	81131000	10118000	15	8	18	10
	540	YDL075W	RPL31A	>YDL075W RPL31A SGDID:S000002233, Chr IV from 322226-322282,322704-322988, Genome Release 64-1-1, Verified ORF, Protein component of the large (60S) ribosomal subunit, nearly identical to Rpl31Bp and has similarity to rat L31 ribosomal protein; associates	12.953	61.9	0	148.18	1	61.9	61.9	61.9	61.9	61.9	61.9	9	13	10	13	10	14	1	1	1	1	1	1	By MS/MS	By MS/MS	By MS/MS	By MS/MS	By MS/MS	By MS/MS	74591000	35431000	122350000	34688000	122460000	19394000	522130000	248020000	856450000	242820000	857190000	135760000	8	22	15	17
	541	YDL076C	RXT3	>YDL076C RXT3 SGDID:S000002234, Chr IV from 321552-320668, Genome Release 64-1-1, reverse complement, Verified ORF, Subunit of the RPD3L complex; involved in histone deacetylation	33.811	24.8	0	11.49	1	19.4	7.1	21.8	3.4	24.8	12.6	4	2	5	1	6	3	4	2	5	1	6	3	By MS/MS	By matching	By MS/MS	By matching	By MS/MS	By matching	480660	59622	238200	16991	1264300	71893	6248500	775090	3096600	220880	16435000	934610	1	0	3	0
	542	YDL077C	VAM6	>YDL077C VAM6 SGDID:S000002235, Chr IV from 320120-316971, Genome Release 64-1-1, reverse complement, Verified ORF, Vacuolar protein that plays a critical role in the tethering steps of vacuolar membrane fusion by facilitating guanine nucleotide exchange	122.88	10.5	0	17.692	1	4.6	7	10.5	6.2	4.9	5.5	4	7	10	6	5	6	4	7	10	6	5	6	By MS/MS	By MS/MS	By MS/MS	By matching	By MS/MS	By MS/MS	32251	19429	209340	21118	70764	29869	1999600	1204600	12979000	1309300	4387400	1851900	2	1	7	0
	543	YDL078C	MDH3	>YDL078C MDH3 SGDID:S000002236, Chr IV from 316388-315357, Genome Release 64-1-1, reverse complement, Verified ORF, Peroxisomal malate dehydrogenase, catalyzes interconversion of malate and oxaloacetate; involved in the glyoxylate cycle	37.186	93.6	0	323.31	1	93	93	92.7	91.3	90.4	91.3	35	37	34	36	32	36	35	37	34	36	32	36	By MS/MS	By MS/MS	By MS/MS	By MS/MS	By MS/MS	By MS/MS	206790000	163450000	66746000	125800000	138230000	84002000	4962900000	3922700000	1601900000	3019200000	3317600000	2016100000	89	152	68	152
	544	YDL081C	RPP1A	>YDL081C RPP1A SGDID:S000002239, Chr IV from 310122-309802, Genome Release 64-1-1, reverse complement, Verified ORF, Ribosomal stalk protein P1 alpha, involved in the interaction between translational elongation factors and the ribosome; accumulation of P	10.908	86.8	0	45.133	1	7.5	66	64.2	43.4	64.2	43.4	1	3	3	2	3	3	1	3	3	2	3	3	By MS/MS	By MS/MS	By MS/MS	By MS/MS	By MS/MS	By MS/MS	40518000	24881000	60175000	16927000	40384000	8493200	202590000	124400000	300870000	84633000	201920000	42466000	1	3	2	3
	545	YMR143W;YDL083C	RPS16A	>YMR143W RPS16A SGDID:S000004751, Chr XIII from 551928-551951,552496-552903, Genome Release 64-1-1, Verified ORF, Protein component of the small (40S) ribosomal subunit; identical to Rps16Bp and has similarity to E. coli S9 and rat S16 ribosomal proteins	15.847	74.8	0	104.57	2	68.5	74.8	74.8	74.8	74.8	74.8	12	15	15	14	14	15	12	15	15	14	14	15	By MS/MS	By MS/MS	By MS/MS	By MS/MS	By MS/MS	By MS/MS	46033000	36111000	149640000	46543000	166050000	27498000	460330000	361110000	1496400000	465430000	1660500000	274980000	17	30	29	25
	546	YDL084W	SUB2	>YDL084W SUB2 SGDID:S000002242, Chr IV from 305237-306577, Genome Release 64-1-1, Verified ORF, Component of the TREX complex required for nuclear mRNA export; member of the DEAD-box RNA helicase superfamily and is involved in early and late steps of spli	50.308	54.7	0	166.35	1	41.3	45.1	44.2	42.4	48.4	36.8	16	17	17	15	18	15	16	17	17	15	18	15	By MS/MS	By MS/MS	By MS/MS	By MS/MS	By MS/MS	By MS/MS	3159800	1050300	5483600	731480	5787900	739900	78994000	26258000	137090000	18287000	144700000	18497000	16	12	19	12
	547	YDL085W	NDE2	>YDL085W NDE2 SGDID:S000002243, Chr IV from 303211-304848, Genome Release 64-1-1, Verified ORF, Mitochondrial external NADH dehydrogenase, catalyzes the oxidation of cytosolic NADH; Nde1p and Nde2p are involved in providing the cytosolic NADH to the mitoc	61.659	38.5	0	265.01	1	29.2	34.1	28.4	35.6	22	35.4	14	18	13	19	11	18	12	16	11	17	9	16	By MS/MS	By MS/MS	By MS/MS	By MS/MS	By MS/MS	By MS/MS	6784800	2325200	4403500	1453500	3166700	1712000	210330000	72080000	136510000	45058000	98169000	53071000	20	38	14	30
	548	YDL087C	LUC7	>YDL087C LUC7 SGDID:S000002245, Chr IV from 300999-300214, Genome Release 64-1-1, reverse complement, Verified ORF, Essential protein associated with the U1 snRNP complex; splicing factor involved in recognition of 5 splice site; contains two zinc finger	30.194	16.5	0	39.677	1	3.1	5	16.5	5	13.4	8	1	1	4	1	3	2	1	1	4	1	3	2	By MS/MS	By matching	By MS/MS	By matching	By MS/MS	By matching	0	4434.1	148030	17084	182480	45827	0	84248	2812600	324600	3467100	870710	1	0	3	0
	549	YDL088C	ASM4	>YDL088C ASM4 SGDID:S000002246, Chr IV from 300003-298417, Genome Release 64-1-1, reverse complement, Verified ORF, Nuclear pore complex subunit, part of a subcomplex also containing Nup53p, Nup170p, and Pse1p	58.792	20.1	0	28.119	1	11.4	3.4	11.4	5.3	9.5	3.2	5	2	5	3	4	2	5	2	5	3	4	2	By MS/MS	By matching	By MS/MS	By MS/MS	By MS/MS	By matching	1040000	17462	804790	30752	187050	8073.4	24960000	419100	19315000	738050	4489300	193760	7	0	8	2
	550	YDL089W	NUR1	>YDL089W NUR1 SGDID:S000002247, Chr IV from 296820-298274, Genome Release 64-1-1, Verified ORF, Protein of unknown function; interacts with Csm1p, Lrs4p; required for rDNA repeat stability; null mutant causes increase in unequal sister-chromatid exchange;	56.886	32.6	0	75.897	1	21.1	22.9	30.4	21.5	28.7	24.8	11	12	13	10	13	11	11	12	13	10	13	11	By MS/MS	By MS/MS	By MS/MS	By MS/MS	By MS/MS	By MS/MS	1126100	230980	1295700	92875	750040	232750	32658000	6698500	37576000	2693400	21751000	6749600	4	4	7	1
	551	YDL091C	UBX3	>YDL091C UBX3 SGDID:S000002249, Chr IV from 294759-293392, Genome Release 64-1-1, reverse complement, Verified ORF, UBX (ubiquitin regulatory X) domain-containing protein that interacts with Cdc48p, green fluorescent protein (GFP)-fusion protein localizes	52.943	17.4	0	19.932	1	10.1	12.7	14.5	14.5	10.8	12.3	5	5	7	6	5	5	5	5	7	6	5	5	By MS/MS	By MS/MS	By MS/MS	By MS/MS	By MS/MS	By MS/MS	201910	88706	427090	80111	130480	62091	5047700	2217600	10677000	2002800	3262100	1552300	5	4	7	2
	552	YDL092W	SRP14	>YDL092W SRP14 SGDID:S000002250, Chr IV from 292781-293221, Genome Release 64-1-1, Verified ORF, Signal recognition particle (SRP) subunit, interacts with the RNA component of SRP to form the Alu domain, which is the region of SRP responsible for arrest o	16.43	70.5	0	136.05	1	36.3	13	29.5	13	30.8	20.5	5	2	4	2	4	3	5	2	4	2	4	3	By MS/MS	By MS/MS	By MS/MS	By MS/MS	By MS/MS	By MS/MS	2508500	261030	927810	308960	1971900	353740	25085000	2610300	9278100	3089600	19719000	3537400	5	1	4	2
	553	YDL095W	PMT1	>YDL095W PMT1 SGDID:S000002253, Chr IV from 287059-289512, Genome Release 64-1-1, Verified ORF, Protein O-mannosyltransferase, transfers mannose from dolichyl phosphate-D-mannose to protein Ser/Thr residues; 1 of 7 related proteins involved in O-glycosyla	92.674	13.2	0	33.664	1	12	7.2	5.4	6.4	7.3	8.6	7	4	3	4	4	5	7	4	3	4	4	5	By MS/MS	By MS/MS	By MS/MS	By MS/MS	By MS/MS	By MS/MS	460860	76089	155090	78325	166720	62341	16130000	2663100	5428300	2741400	5835200	2181900	8	4	2	4
	554	YDL097C	RPN6	>YDL097C RPN6 SGDID:S000002255, Chr IV from 286695-285391, Genome Release 64-1-1, reverse complement, Verified ORF, Essential, non-ATPase regulatory subunit of the 26S proteasome lid required for the assembly and activity of the 26S proteasome; the human	49.773	43.5	0	142.08	1	37.8	30	37.3	33.6	39.9	35	14	13	14	13	16	15	14	13	14	13	16	15	By MS/MS	By MS/MS	By MS/MS	By MS/MS	By MS/MS	By MS/MS	3355600	1041400	3606900	675640	3388300	700160	93958000	29158000	100990000	18918000	94873000	19604000	10	8	15	8
	555	YDL099W	BUG1	>YDL099W BUG1 SGDID:S000002257, Chr IV from 283419-284444, Genome Release 64-1-1, Verified ORF, Cis-golgi localized protein involved in ER to Golgi transport; forms a complex with the mammalian GRASP65 homolog, Grh1p; mutants are compromised for the fusio	38.294	19.9	0	24.651	1	2.9	17.6	10.6	14.4	10.6	17.6	1	6	4	5	4	6	1	6	4	5	4	6	By MS/MS	By MS/MS	By MS/MS	By MS/MS	By MS/MS	By MS/MS	134910	371000	101040	347440	281400	541140	2428400	6678000	1818600	6253900	5065300	9740400	3	8	2	8
	556	YDL100C	GET3	>YDL100C GET3 SGDID:S000002258, Chr IV from 283176-282112, Genome Release 64-1-1, reverse complement, Verified ORF, Guanine nucleotide exchange factor for Gpa1p; amplifies G protein signaling; subunit of the GET complex, which is involved in Golgi to ER t	39.353	39.8	0	37	1	32.8	37.3	32.2	37.3	29.7	32.8	9	11	9	11	8	10	9	11	9	11	8	10	By MS/MS	By MS/MS	By MS/MS	By MS/MS	By MS/MS	By MS/MS	3182700	981730	1243200	674760	2696500	616570	57288000	17671000	22378000	12146000	48536000	11098000	8	7	7	5
	557	YDL102W	POL3	>YDL102W POL3 SGDID:S000002260, Chr IV from 276872-280165, Genome Release 64-1-1, Verified ORF, Catalytic subunit of DNA polymerase delta; required for chromosomal DNA replication during mitosis and meiosis, intragenic recombination, repair of double stra	124.62	13.9	0	22.385	1	7.1	3.7	9.6	4.7	11.9	7.5	7	4	9	5	11	7	7	4	9	5	11	7	By matching	By MS/MS	By MS/MS	By MS/MS	By MS/MS	By MS/MS	39965	15402	240480	24253	206170	37568	2557700	985710	15390000	1552200	13195000	2404400	0	1	7	1
	558	YDL107W	MSS2	>YDL107W MSS2 SGDID:S000002265, Chr IV from 268921-269976, Genome Release 64-1-1, Verified ORF, Peripherally bound inner membrane protein of the mitochondrial matrix involved in membrane insertion of C-terminus of Cox2p, interacts genetically and physical	41.476	41.3	0	100.4	1	23.9	32.2	30.2	33.3	31.1	28.8	10	14	13	14	13	12	10	14	13	14	13	12	By MS/MS	By MS/MS	By MS/MS	By MS/MS	By MS/MS	By MS/MS	1574800	1199700	2000700	620280	5522800	188500	37796000	28792000	48018000	14887000	132550000	4523900	5	11	8	8
	559	YDL108W	KIN28	>YDL108W KIN28 SGDID:S000002266, Chr IV from 267698-267725,267807-268699, Genome Release 64-1-1, Verified ORF, Serine/threonine protein kinase, subunit of the transcription factor TFIIH; involved in transcription initiation at RNA polymerase II promoters	35.247	12.1	0	5.8946	1	2.9	2.9	12.1	3.3	12.1	2.9	1	1	3	1	3	1	1	1	3	1	3	1	By matching	By matching	By MS/MS	By matching	By MS/MS	By matching	150210	30719	282150	2255.8	400550	10730	2854100	583660	5360900	42860	7610500	203870	0	0	2	0
	560	YDL110C	TMA17	>YDL110C TMA17 SGDID:S000002268, Chr IV from 264964-264512, Genome Release 64-1-1, reverse complement, Verified ORF, Protein of unknown function that associates with ribosomes; heterozygous deletion demonstrated increases in chromosome instability in a ra	16.771	40	0	126.69	1	30	40	40	40	40	32	5	6	6	6	6	4	5	6	6	6	6	4	By MS/MS	By MS/MS	By MS/MS	By MS/MS	By MS/MS	By matching	679590	415180	1264900	231830	4741000	108150	6795900	4151800	12649000	2318300	47410000	1081500	1	3	9	2
	561	YDL111C	RRP42	>YDL111C RRP42 SGDID:S000002269, Chr IV from 264110-263313, Genome Release 64-1-1, reverse complement, Verified ORF, Exosome non-catalytic core component; involved in 3-5 RNA processing and degradation in both the nucleus and the cytoplasm; has similari	29.055	10.9	0	13.018	1	5.7	5.3	5.7	5.3	5.7	5.3	1	1	1	1	1	1	1	1	1	1	1	1	By MS/MS	By matching	By matching	By matching	By MS/MS	By MS/MS	13274	6162.5	4443.2	35657	29150	43228	172560	80113	57762	463540	378950	561970	1	0	0	0
	562	YDL112W	TRM3	>YDL112W TRM3 SGDID:S000002270, Chr IV from 258915-263225, Genome Release 64-1-1, Verified ORF, 2-O-ribose methyltransferase, catalyzes the ribose methylation of the guanosine nucleotide at position 18 of tRNAs	165.05	3.5	0.00075443	4.2335	1	0.7	0.8	2.3	0.8	1.5	2.7	1	1	3	1	2	3	1	1	3	1	2	3	By MS/MS	By matching	By MS/MS	By matching	By MS/MS	By MS/MS	5142.5	0	14264	837.75	11577	43830	478250	0	1326500	77911	1076700	4076200	1	0	2	0
	563	YDL113C	ATG20	>YDL113C ATG20 SGDID:S000002271, Chr IV from 258555-256633, Genome Release 64-1-1, reverse complement, Verified ORF, Sorting nexin family member required for the cytoplasm-to-vacuole targeting (Cvt) pathway and for endosomal sorting; has a Phox homology d	72.545	16.2	0	11.448	1	8.9	3	16.2	5.8	10.3	1.2	5	2	8	3	6	1	5	2	8	3	6	1	By matching	By matching	By MS/MS	By matching	By MS/MS	By matching	169540	11443	663060	12000	365140	4007.9	6273100	423390	24533000	444000	13510000	148290	0	0	5	0
	564	YDL116W	NUP84	>YDL116W NUP84 SGDID:S000002274, Chr IV from 251566-253746, Genome Release 64-1-1, Verified ORF, Subunit of the nuclear pore complex (NPC); forms a subcomplex with Nup85p, Nup120p, Nup145p-C, Sec13p, and Seh1p that plays a role in nuclear mRNA export, and	83.634	21.5	0	68.23	1	18.5	13.5	16.4	13.8	18.6	13.8	11	8	10	8	11	8	11	8	10	8	11	8	By MS/MS	By MS/MS	By MS/MS	By MS/MS	By MS/MS	By matching	744540	56213	693680	47043	443420	56582	31271000	2360900	29135000	1975800	18624000	2376400	9	3	7	4
	565	YDL121C		>YDL121C YDL121C SGDID:S000002279, Chr IV from 245582-245133, Genome Release 64-1-1, reverse complement, Uncharacterized ORF, Putative protein of unknown function; green fluorescent protein (GFP)-fusion protein localizes to the endoplasmic reticulum; YDL1	16.947	45	0	103.87	1	30.9	45	31.5	40.3	36.9	44.3	5	9	6	8	7	7	5	9	6	8	7	7	By MS/MS	By MS/MS	By MS/MS	By MS/MS	By MS/MS	By MS/MS	4400100	1795300	967750	916070	2688200	981010	35200000	14362000	7742000	7328600	21505000	7848100	5	9	5	6
	566	YDL122W	UBP1	>YDL122W UBP1 SGDID:S000002280, Chr IV from 242552-244981, Genome Release 64-1-1, Verified ORF, Ubiquitin-specific protease that removes ubiquitin from ubiquitinated proteins; cleaves at the C terminus of ubiquitin fusions irrespective of their size; capa	92.768	5.2	0	5.9947	1	5.2	0	2.2	2.6	1.5	2.6	4	0	2	2	1	2	4	0	2	2	1	2	By MS/MS	By matching	By MS/MS	By MS/MS	By matching	By MS/MS	68496	0	35723	10349	11983	31569	2876800	0	1500400	434650	503280	1325900	4	0	1	1
	567	YDL124W		>YDL124W YDL124W SGDID:S000002282, Chr IV from 240259-241197, Genome Release 64-1-1, Verified ORF, NADPH-dependent alpha-keto amide reductase; reduces aromatic alpha-keto amides, aliphatic alpha-keto esters, and aromatic alpha-keto esters; member of the a	35.56	35.6	0	34.794	1	31.1	22.4	24.4	17.9	24	24.4	8	6	6	5	6	6	8	6	6	5	6	6	By MS/MS	By MS/MS	By MS/MS	By MS/MS	By MS/MS	By MS/MS	1083700	242820	409400	91311	659570	185490	22757000	5099200	8597400	1917500	13851000	3895400	3	4	3	2
	568	YDL126C	CDC48	>YDL126C CDC48 SGDID:S000002284, Chr IV from 238664-236157, Genome Release 64-1-1, reverse complement, Verified ORF, ATPase involved in ubiquitin-mediated protein degradation; Cdc48p-Npl4p-Ufd1p complex participates in ER-associated degradation (ERAD) whi	91.995	62.5	0	323.31	1	48.9	48	42.9	53.2	51.7	54.4	34	43	32	44	39	44	34	43	32	44	39	44	By MS/MS	By MS/MS	By MS/MS	By MS/MS	By MS/MS	By MS/MS	12482000	2153900	12947000	2743100	8556600	3857600	611600000	105540000	634400000	134410000	419270000	189020000	84	50	46	78
	569	YDL128W	VCX1	>YDL128W VCX1 SGDID:S000002286, Chr IV from 232652-233887, Genome Release 64-1-1, Verified ORF, Vacuolar membrane antiporter with Ca2+/H+ and K+/H+ exchange activity, involved in control of cytosolic Ca2+ and K+ concentrations; has similarity to sodium/ca	44.646	6.1	0	4.9183	1	1.9	1.9	0	1.9	6.1	1.9	1	1	0	1	2	1	1	1	0	1	2	1	By matching	By matching	By matching	By matching	By MS/MS	By matching	198770	17137	0	54749	256250	28014	1987700	171370	0	547490	2562500	280140	0	0	0	0
	570	YDL129W		>YDL129W YDL129W SGDID:S000002287, Chr IV from 231024-231899, Genome Release 64-1-1, Uncharacterized ORF, Putative protein of unknown function; green fluorescent protein (GFP)-fusion protein localizes to the cytoplasm and the nucleus; YDL129W is not an es	32.916	4.1	0.002849	3.1505	1	0	4.1	0	0	4.1	4.1	0	1	0	0	1	1	0	1	0	0	1	1	By matching	By matching	By matching	By matching	By MS/MS	By matching	0	9039.7	0	0	36544	13213	0	207910	0	0	840500	303900	0	0	0	0
	571	YDL130W	RPP1B	>YDL130W RPP1B SGDID:S000002288, Chr IV from 229906-230019,230321-230527, Genome Release 64-1-1, Verified ORF, Ribosomal protein P1 beta, component of the ribosomal stalk, which is involved in interaction of translational elongation factors with ribosome;	10.667	54.7	0	54.239	1	22.6	7.5	22.6	39.6	22.6	54.7	2	1	2	2	2	3	2	1	2	2	2	3	By MS/MS	By matching	By MS/MS	By MS/MS	By MS/MS	By MS/MS	41257000	79272	323180	1048500	79138000	9077600	123770000	237820	969530	3145500	237410000	27233000	2	0	1	2
	572	YDL130W-A	STF1	>YDL130W-A STF1 SGDID:S000007232, Chr IV from 229171-229431, Genome Release 64-1-1, Verified ORF, Protein involved in regulation of the mitochondrial F1F0-ATP synthase; Stf1p and Stf2p may act as stabilizing factors that enhance inhibitory action of the I	10.062	26.7	0.00038521	4.7704	1	26.7	17.4	26.7	9.3	26.7	17.4	3	2	3	1	3	2	3	2	3	1	3	2	By MS/MS	By matching	By MS/MS	By matching	By MS/MS	By matching	3153800	1121600	3190300	719010	1708500	445470	18923000	6729700	19142000	4314100	10251000	2672800	2	0	2	0
	574	YDL132W	CDC53	>YDL132W CDC53 SGDID:S000002290, Chr IV from 224304-226751, Genome Release 64-1-1, Verified ORF, Cullin, structural protein of SCF complexes (which also contain Skp1p, Cdc34p, Hrt1p and an F-box protein) involved in ubiquitination; SCF promotes the G1-S t	93.943	21.6	0	24.328	1	13.3	9.8	16.9	7.9	19.1	12.9	9	7	11	6	12	9	9	7	11	6	12	9	By MS/MS	By MS/MS	By MS/MS	By MS/MS	By MS/MS	By MS/MS	326220	84785	530970	63457	388360	48154	17616000	4578400	28673000	3426700	20972000	2600300	4	2	6	3
	575	YDL133W	SRF1	>YDL133W SRF1 SGDID:S000002291, Chr IV from 222427-223740, Genome Release 64-1-1, Verified ORF, Regulator of phospholipase D (Spo14p); interacts with Spo14p and regulates its catalytic activity; capable of buffering the toxicity of C16:0 platelet activati	49.58	5.3	0.00037965	4.4225	1	2.7	0	2.7	0	5.3	2.5	2	0	1	0	3	1	2	0	1	0	3	1	By MS/MS	By matching	By MS/MS	By matching	By MS/MS	By matching	33081	0	10709	0	33801	4760.2	793940	0	257020	0	811230	114240	3	0	2	0
	576	YDL134C	PPH21	>YDL134C PPH21 SGDID:S000002292, Chr IV from 220771-219662, Genome Release 64-1-1, reverse complement, Verified ORF, Catalytic subunit of protein phosphatase 2A (PP2A), functionally redundant with Pph22p; methylated at C terminus; forms alternate complexe	41.937	41.5	0.00037893	4.3667	1	20.9	7	18.7	7	28.2	18.2	5	2	4	2	7	4	2	0	2	0	2	1	By MS/MS	By matching	By MS/MS	By matching	By MS/MS	By MS/MS	392570	0	664470	0	579360	14339	7851400	0	13289000	0	11587000	286780	1	0	1	0
	577	YDL135C	RDI1	>YDL135C RDI1 SGDID:S000002294, Chr IV from 219288-218680, Genome Release 64-1-1, reverse complement, Verified ORF, Rho GDP dissociation inhibitor involved in the localization and regulation of Cdc42p and Rho1p	23.138	28.7	0	9.149	1	4	0	10.4	0	0	0	1	0	1	0	0	0	1	0	1	0	0	0	By matching	By matching	By MS/MS	By matching	By matching	By matching	37815	0	48290	0	0	0	567220	0	724350	0	0	0	0	0	1	0
	578	YDL191W;YDL136W	RPL35A	>YDL191W RPL35A SGDID:S000002350, Chr IV from 117664-117666,118158-118517, Genome Release 64-1-1, Verified ORF, Protein component of the large (60S) ribosomal subunit, identical to Rpl35Bp and has similarity to rat L35 ribosomal protein;>YDL136W RPL35B S	13.909	60	0	323.31	2	35	49.2	52.5	49.2	55.8	49.2	7	9	11	10	12	11	7	9	11	10	12	11	By MS/MS	By MS/MS	By MS/MS	By MS/MS	By MS/MS	By MS/MS	133670000	90757000	401610000	70341000	372040000	67401000	668340000	453790000	2008000000	351710000	1860200000	337010000	13	28	27	22
	579	YDL137W	ARF2	>YDL137W ARF2 SGDID:S000002296, Chr IV from 216529-217074, Genome Release 64-1-1, Verified ORF, ADP-ribosylation factor, GTPase of the Ras superfamily involved in regulation of coated formation vesicles in intracellular trafficking within the Golgi; funct	20.657	61.9	0	66.003	1	60.2	61.9	60.2	48.6	61.9	61.9	9	10	9	8	10	11	2	2	2	1	2	3	By MS/MS	By MS/MS	By MS/MS	By MS/MS	By MS/MS	By MS/MS	300590	1443800	2334300	369600	4526400	527930	3607100	17326000	28012000	4435200	54317000	6335200	2	3	3	3
	580	YDL139C	SCM3	>YDL139C SCM3 SGDID:S000002298, Chr IV from 212046-211375, Genome Release 64-1-1, reverse complement, Verified ORF, Nonhistone component of centromeric chromatin that binds stoichiometrically to CenH3-H4 histones, required for kinetochore assembly; requir	25.754	22	0	56.987	1	15.7	15.7	15.7	18.8	18.8	15.7	3	3	3	4	4	3	3	3	3	4	4	3	By MS/MS	By matching	By MS/MS	By MS/MS	By MS/MS	By MS/MS	300150	24903	168680	73716	397370	56797	4802400	398440	2698900	1179500	6357900	908750	2	0	1	2
	581	YDL140C	RPO21	>YDL140C RPO21 SGDID:S000002299, Chr IV from 210561-205360, Genome Release 64-1-1, reverse complement, Verified ORF, RNA polymerase II largest subunit B220, part of central core; phosphorylation of C-terminal heptapeptide repeat domain regulates associati	191.61	46.9	0	323.31	1	34	29.8	26.9	29.8	42.6	28.6	57	50	47	51	65	49	56	49	46	50	64	48	By MS/MS	By MS/MS	By MS/MS	By MS/MS	By MS/MS	By MS/MS	3086000	490780	3164200	361620	3266500	623280	302420000	48096000	310090000	35439000	320120000	61082000	62	34	47	31
	582	YDL141W	BPL1	>YDL141W BPL1 SGDID:S000002300, Chr IV from 203039-205111, Genome Release 64-1-1, Verified ORF, Biotin:apoprotein ligase, covalently modifies proteins with the addition of biotin, required for acetyl-CoA carboxylase (Acc1p) holoenzyme formation	76.362	21	0	21.934	1	12	3.6	5.8	1.7	15.4	3.6	6	2	3	1	7	2	6	2	3	1	7	2	By MS/MS	By matching	By MS/MS	By matching	By MS/MS	By matching	567370	11832	238120	1608.6	227080	5093.2	18723000	390470	7857900	53084	7493600	168080	3	0	2	0
	583	YDL142C	CRD1	>YDL142C CRD1 SGDID:S000002301, Chr IV from 202570-201719, Genome Release 64-1-1, reverse complement, Verified ORF, Cardiolipin synthase; produces cardiolipin, which is a phospholipid of the mitochondrial inner membrane that is required for normal mitocho	32.019	4.2	0.0055059	2.6365	1	4.2	0	4.2	0	4.2	0	1	0	1	0	1	0	1	0	1	0	1	0	By MS/MS	By matching	By matching	By matching	By MS/MS	By matching	64757	0	59120	0	30553	0	971360	0	886790	0	458290	0	2	0	0	0
	584	YDL143W	CCT4	>YDL143W CCT4 SGDID:S000002302, Chr IV from 199996-201582, Genome Release 64-1-1, Verified ORF, Subunit of the cytosolic chaperonin Cct ring complex, related to Tcp1p, required for the assembly of actin and tubulins in vivo	57.603	61.9	0	179.72	1	58.7	54.7	57.2	50.2	57.2	34.3	23	23	22	22	22	15	23	23	22	22	22	15	By MS/MS	By MS/MS	By MS/MS	By MS/MS	By MS/MS	By MS/MS	7161600	1856100	8524500	1265900	33969000	865030	229170000	59395000	272780000	40510000	1087000000	27681000	18	25	25	26
	585	YDL145C	COP1	>YDL145C COP1 SGDID:S000002304, Chr IV from 198176-194571, Genome Release 64-1-1, reverse complement, Verified ORF, Alpha subunit of COPI vesicle coatomer complex, which surrounds transport vesicles in the early secretory pathway	135.61	60.2	0	323.31	1	45.8	47.6	47	44.3	57.9	54.6	42	51	49	49	60	55	42	51	49	49	60	55	By MS/MS	By MS/MS	By MS/MS	By MS/MS	By MS/MS	By MS/MS	1948800	1611100	8696500	1545900	7600200	1735100	140320000	116000000	626150000	111300000	547210000	124930000	50	67	61	60
	586	YDL147W	RPN5	>YDL147W RPN5 SGDID:S000002306, Chr IV from 190924-192261, Genome Release 64-1-1, Verified ORF, Subunit of the COP9 signalosome (CSN) and non-ATPase regulatory subunit of the 26S proteasome lid, similar to mammalian p55 subunit and to another S. cerevisia	51.768	40.9	0	195.71	1	30.6	32.1	32.8	27.9	32.4	34.6	14	14	16	15	16	16	14	14	16	15	16	16	By MS/MS	By MS/MS	By MS/MS	By MS/MS	By MS/MS	By MS/MS	2475200	2716800	4011000	1958700	3544000	1203500	74255000	81503000	120330000	58760000	106320000	36104000	8	12	14	10
	587	YDL148C	NOP14	>YDL148C NOP14 SGDID:S000002307, Chr IV from 190586-188154, Genome Release 64-1-1, reverse complement, Verified ORF, Nucleolar protein, forms a complex with Noc4p that mediates maturation and nuclear export of 40S ribosomal subunits; also present in the s	94.301	22.7	0	40.077	1	13.7	10.2	14.9	14.1	16.7	15.8	10	9	12	13	13	13	10	9	12	13	13	13	By MS/MS	By MS/MS	By MS/MS	By MS/MS	By MS/MS	By MS/MS	338370	67352	1195100	124590	699150	240980	14212000	2828800	50196000	5232800	29364000	10121000	4	2	10	10
	588	YDL149W	ATG9	>YDL149W ATG9 SGDID:S000002308, Chr IV from 184925-187918, Genome Release 64-1-1, Verified ORF, Transmembrane protein involved in forming Cvt and autophagic vesicles; cycles between the phagophore assembly site (PAS) and other cytosolic punctate structure	115.4	25.1	0	49.419	1	12.7	14.5	18.9	10.4	23.9	14.5	12	13	18	10	21	12	12	13	18	10	21	12	By MS/MS	By matching	By MS/MS	By MS/MS	By MS/MS	By MS/MS	160720	81885	832760	41887	452020	109970	9803900	4995000	50798000	2555100	27573000	6708200	7	0	14	2
	589	YDL150W	RPC53	>YDL150W RPC53 SGDID:S000002309, Chr IV from 183343-184611, Genome Release 64-1-1, Verified ORF, RNA polymerase III subunit C53	46.667	14.7	0	8.9271	1	7.8	9.5	7.3	7.3	4.7	7.3	2	4	3	3	2	3	2	4	3	3	2	3	By MS/MS	By MS/MS	By MS/MS	By MS/MS	By MS/MS	By MS/MS	56471	44617	171210	22578	107090	25482	1355300	1070800	4109200	541880	2570300	611570	1	1	2	1
	590	YDL153C	SAS10	>YDL153C SAS10 SGDID:S000002312, Chr IV from 183018-181186, Genome Release 64-1-1, reverse complement, Verified ORF, Essential subunit of U3-containing Small Subunit (SSU) processome complex involved in production of 18S rRNA and assembly of small ribosom	70.259	21.3	0	124.02	1	12.1	13.1	15.9	13.4	19.8	17.2	5	7	7	7	8	8	5	7	7	7	8	8	By MS/MS	By MS/MS	By MS/MS	By MS/MS	By MS/MS	By MS/MS	381940	161880	1397200	78959	1005800	133740	10312000	4370900	37726000	2131900	27157000	3610800	6	4	7	6
	591	YDL156W	CMR1	>YDL156W YDL156W SGDID:S000002315, Chr IV from 174918-176486, Genome Release 64-1-1, Uncharacterized ORF, Putative protein of unknown function; protein sequence contains three WD domains (WD-40 repeat); green fluorescent protein (GFP)-fusion protein local	59.155	6.5	0.005808	2.5175	1	3.6	2.1	2.1	3.6	2.1	0	2	1	1	2	1	0	2	1	1	2	1	0	By MS/MS	By matching	By MS/MS	By matching	By matching	By matching	225090	5559.3	40888	53734	45281	0	7428000	183460	1349300	1773200	1494300	0	1	0	1	0
	592	YDL157C		>YDL157C YDL157C SGDID:S000002316, Chr IV from 174588-174232, Genome Release 64-1-1, reverse complement, Uncharacterized ORF, Putative protein of unknown function; the authentic, non-tagged protein is detected in highly purified mitochondria in high-throu	13.562	39.8	0	7.4012	1	19.5	11	19.5	39.8	19.5	31.4	3	1	3	5	3	3	3	1	3	5	3	3	By MS/MS	By MS/MS	By matching	By MS/MS	By MS/MS	By MS/MS	1809300	52988	1031300	190400	915970	25382	12665000	370920	7219400	1332800	6411800	177670	2	1	0	3
	593	YDL160C	DHH1	>YDL160C DHH1 SGDID:S000002319, Chr IV from 171930-170410, Genome Release 64-1-1, reverse complement, Verified ORF, Cytoplasmic DExD/H-box helicase, stimulates mRNA decapping, coordinates distinct steps in mRNA function and decay, interacts with both the	57.543	32.4	0	190.05	1	26.5	20.6	31.2	23.7	32.4	19	13	10	16	11	17	9	13	10	16	11	17	9	By MS/MS	By MS/MS	By MS/MS	By MS/MS	By MS/MS	By MS/MS	6914100	368880	11258000	429380	10564000	375490	179770000	9590900	292710000	11164000	274670000	9762700	9	7	19	6
	595	YDL161W	ENT1	>YDL161W ENT1 SGDID:S000002320, Chr IV from 167714-169078, Genome Release 64-1-1, Verified ORF, Epsin-like protein involved in endocytosis and actin patch assembly and functionally redundant with Ent2p; binds clathrin via a clathrin-binding domain motif a	52.351	20.7	0	66.298	1	8.4	8.8	13.7	6.8	15.6	11.5	4	4	5	3	6	5	3	3	4	2	5	4	By MS/MS	By matching	By MS/MS	By matching	By MS/MS	By MS/MS	126540	124070	197120	63883	301090	109860	2910500	2853700	4533700	1469300	6925200	2526800	1	0	1	0
	596	YDL164C	CDC9	>YDL164C CDC9 SGDID:S000002323, Chr IV from 167254-164987, Genome Release 64-1-1, reverse complement, Verified ORF, DNA ligase found in the nucleus and mitochondria, an essential enzyme that joins Okazaki fragments during DNA replication; also acts in nuc	84.827	13.8	0	14.774	1	9	6.6	12.3	4.2	10.1	5.8	5	5	7	3	6	4	5	5	7	3	6	4	By MS/MS	By MS/MS	By MS/MS	By MS/MS	By MS/MS	By matching	205120	26876	607390	10132	460250	20053	8615100	1128800	25510000	425530	19331000	842220	3	1	6	1
	597	YDL165W	CDC36	>YDL165W CDC36 SGDID:S000002324, Chr IV from 164290-164865, Genome Release 64-1-1, Verified ORF, Component of the CCR4-NOT complex, which has multiple roles in regulating mRNA levels including regulation of transcription and destabilizing mRNAs by deadeny	22.362	32.5	0	59.948	1	17.3	25.1	12	17.3	17.3	25.1	3	4	2	3	3	4	3	4	2	3	3	4	By MS/MS	By MS/MS	By MS/MS	By MS/MS	By MS/MS	By MS/MS	1604400	242290	1691600	215690	1803200	180340	16044000	2422900	16916000	2156900	18032000	1803400	1	3	1	2
	598	YDL166C	FAP7	>YDL166C FAP7 SGDID:S000002325, Chr IV from 164042-163449, Genome Release 64-1-1, reverse complement, Verified ORF, Essential NTPase required for small ribosome subunit synthesis, mediates processing of the 20S pre-rRNA at site D in the cytoplasm but asso	22.723	14.7	0.0028541	3.1841	1	4.6	4.6	10.2	4.6	4.6	14.7	1	1	1	1	1	2	1	1	1	1	1	2	By matching	By matching	By MS/MS	By MS/MS	By MS/MS	By MS/MS	55053	29328	222630	24101	110070	71904	880850	469250	3562100	385620	1761200	1150500	0	0	1	1
	599	YDL167C	NRP1	>YDL167C NRP1 SGDID:S000002326, Chr IV from 163154-160995, Genome Release 64-1-1, reverse complement, Verified ORF, Putative RNA binding protein of unknown function; localizes to stress granules induced by glucose deprivation; predicted to be involved in	79.298	6	0.0018083	3.4108	1	1.9	3.3	3.3	3.3	6	3.3	1	2	2	2	3	2	1	2	2	2	3	2	By matching	By matching	By matching	By matching	By MS/MS	By matching	18170	10434	82772	10128	71274	10658	581450	333900	2648700	324110	2280800	341050	0	0	0	0
	600	YDL170W	UGA3	>YDL170W UGA3 SGDID:S000002329, Chr IV from 156318-157904, Genome Release 64-1-1, Verified ORF, Transcriptional activator necessary for gamma-aminobutyrate (GABA)-dependent induction of GABA genes (such as UGA1, UGA2, UGA4); zinc-finger transcription fact	61.223	2.7	0.006805	2.4279	1	0	0	2.7	0	2.7	2.7	0	0	1	0	1	1	0	0	1	0	1	1	By matching	By matching	By MS/MS	By matching	By matching	By matching	0	0	42004	0	31012	3095.7	0	0	1302100	0	961360	95968	0	0	1	0
	601	YDL171C	GLT1	>YDL171C GLT1 SGDID:S000002330, Chr IV from 155640-149203, Genome Release 64-1-1, reverse complement, Verified ORF, NAD(+)-dependent glutamate synthase (GOGAT), synthesizes glutamate from glutamine and alpha-ketoglutarate; with Gln1p, forms the secondary	238.1	37.1	0	323.31	1	30.1	19.8	20.5	19.1	33.3	21.8	56	38	41	36	60	41	56	38	41	36	60	41	By MS/MS	By MS/MS	By MS/MS	By MS/MS	By MS/MS	By MS/MS	1098600	2678300	899440	3858400	4446700	180030	127440000	310680000	104340000	447580000	515820000	20884000	50	18	33	12
	602	YDL173W	PAR32	>YDL173W PAR32 SGDID:S000002332, Chr IV from 148191-149078, Genome Release 64-1-1, Verified ORF, Putative protein of unknown function; hyperphosphorylated upon rapamycin treatment in a Tap42p-dependent manner; green fluorescent protein (GFP)-fusion protei	31.886	30.5	0	53.243	1	6.1	24.4	6.1	24.4	22.4	27.8	2	5	2	5	5	6	2	5	2	5	5	6	By MS/MS	By MS/MS	By matching	By MS/MS	By matching	By MS/MS	483730	317680	155340	240260	371010	292910	5321100	3494500	1708800	2642800	4081100	3222000	1	4	0	4
	603	YDL174C	DLD1	>YDL174C DLD1 SGDID:S000002333, Chr IV from 147589-145826, Genome Release 64-1-1, reverse complement, Verified ORF, D-lactate dehydrogenase, oxidizes D-lactate to pyruvate, transcription is heme-dependent, repressed by glucose, and derepressed in ethanol	65.292	53.8	0	240.84	1	41.4	52.1	45.3	46	43.3	44	22	25	23	24	22	21	22	25	23	24	22	21	By MS/MS	By MS/MS	By MS/MS	By MS/MS	By MS/MS	By MS/MS	8450600	1824600	7165700	1712200	6578100	1095200	295770000	63862000	250800000	59927000	230230000	38332000	23	33	25	33
	605	YDL181W	INH1	>YDL181W INH1 SGDID:S000002340, Chr IV from 135179-135436, Genome Release 64-1-1, Verified ORF, Protein that inhibits ATP hydrolysis by the F1F0-ATP synthase; inhibitory function is enhanced by stabilizing proteins Stf1p and Stf2p; has similarity to Stf1p	9.87	41.2	0	16.22	1	37.6	12.9	40	38.8	38.8	40	3	1	4	4	4	4	3	1	4	4	4	4	By MS/MS	By MS/MS	By MS/MS	By MS/MS	By MS/MS	By MS/MS	2021500	140730	1596700	382940	1462700	262810	12129000	844410	9580200	2297600	8775900	1576800	2	1	2	1
	606	YDL182W	LYS20	>YDL182W LYS20 SGDID:S000002341, Chr IV from 133437-134723, Genome Release 64-1-1, Verified ORF, Homocitrate synthase isozyme, catalyzes the condensation of acetyl-CoA and alpha-ketoglutarate to form homocitrate, which is the first step in the lysine bios	47.098	49.3	0	234.5	1	45.3	7	44.6	2.6	36.9	9.3	15	3	15	1	13	4	4	1	3	0	2	2	By MS/MS	By matching	By MS/MS	By matching	By MS/MS	By matching	13530000	722590	4410000	3407.7	4578400	49441	365320000	19510000	119070000	92008	123620000	1334900	13	0	11	0
	607	YDL183C		>YDL183C YDL183C SGDID:S000002342, Chr IV from 131833-130871, Genome Release 64-1-1, reverse complement, Verified ORF, Mitochondrial inner-membrane protein thought to be involved in the formation of an active mitochondrial K+/H+ exchanger (KHE) system; no	37.047	17.2	0	6.0898	1	14.1	7.2	8.4	2.2	10.3	2.2	4	2	2	1	3	1	4	2	2	1	3	1	By MS/MS	By matching	By matching	By matching	By MS/MS	By matching	1530200	48501	554060	20149	1017600	15529	27543000	873030	9973100	362690	18317000	279520	0	0	0	0
	608	YDL185W	VMA1	>YDL185W VMA1 SGDID:S000002344, Chr IV from 126787-130002, Genome Release 64-1-1, Verified ORF, Subunit A of the eight-subunit V1 peripheral membrane domain of the vacuolar H+-ATPase; protein precursor undergoes self-catalyzed splicing to yield the extein	118.64	59.9	0	323.31	1	44.4	44.2	44.5	38.7	42.3	37.3	45	45	46	40	43	38	45	45	46	40	43	38	By MS/MS	By MS/MS	By MS/MS	By MS/MS	By MS/MS	By MS/MS	12793000	1232100	7594600	976140	6009900	784010	882730000	85018000	524030000	67354000	414680000	54097000	57	35	42	33
	609	YDL188C	PPH22	>YDL188C PPH22 SGDID:S000002347, Chr IV from 124998-123865, Genome Release 64-1-1, reverse complement, Verified ORF, Catalytic subunit of protein phosphatase 2A (PP2A), functionally redundant with Pph21p; methylated at C terminus; forms alternate complexe	43.046	45.6	0	81.675	1	13.8	13.8	18.6	13.8	27.9	18	4	3	4	3	7	4	1	1	2	1	2	1	By MS/MS	By MS/MS	By MS/MS	By matching	By MS/MS	By MS/MS	903890	46742	727150	40506	1281600	58252	18982000	981580	15270000	850630	26914000	1223300	2	1	2	0
	610	YDL189W	RBS1	>YDL189W RBS1 SGDID:S000002348, Chr IV from 122216-123589, Genome Release 64-1-1, Verified ORF, Protein of unknown function, identified as a high copy suppressor of psk1 psk2 mutations that confer temperature-sensitivity for galactose utilization; propose	51.956	15.3	0	26.749	1	13.8	9	15.3	6.8	9.8	5.3	5	4	6	3	4	2	5	4	6	3	4	2	By MS/MS	By MS/MS	By MS/MS	By matching	By MS/MS	By matching	491860	56732	571700	41325	183960	19134	11313000	1304800	13149000	950470	4231100	440090	1	1	6	0
	611	YDL190C	UFD2	>YDL190C UFD2 SGDID:S000002349, Chr IV from 121592-118707, Genome Release 64-1-1, reverse complement, Verified ORF, Ubiquitin chain assembly factor (E4) that cooperates with a ubiquitin-activating enzyme (E1), a ubiquitin-conjugating enzyme (E2), and a ub	109.91	13.8	0	56.029	1	4.6	1.7	9.4	2	9.1	2.8	3	2	7	2	7	2	3	1	7	1	6	1	By MS/MS	By matching	By MS/MS	By MS/MS	By MS/MS	By MS/MS	42848	11029	316370	5700.4	990990	7935.5	2399500	617610	17717000	319220	55495000	444390	1	0	7	1
	612	YDL192W	ARF1	>YDL192W ARF1 SGDID:S000002351, Chr IV from 116321-116866, Genome Release 64-1-1, Verified ORF, ADP-ribosylation factor, GTPase of the Ras superfamily involved in regulation of coated vesicle formation in intracellular trafficking within the Golgi; functi	20.529	63	0	231.61	1	61.3	61.9	60.2	48.6	61.9	61.9	10	10	9	8	10	10	3	2	2	1	2	2	By MS/MS	By MS/MS	By MS/MS	By MS/MS	By MS/MS	By MS/MS	33961000	11666000	15739000	7900900	39829000	8118900	407530000	139990000	188870000	94811000	477950000	97427000	14	15	17	11
	613	YDL193W	NUS1	>YDL193W NUS1 SGDID:S000002352, Chr IV from 114672-115799, Genome Release 64-1-1, Verified ORF, Putative prenyltransferase, required for cell viability; proposed to be involved in protein trafficking because tet-repressible mutant shows accumulation of hy	42.557	17.9	0	46.929	1	4.3	9.3	11.7	6.9	9.3	14.4	2	4	5	2	4	6	2	4	5	2	4	6	By matching	By matching	By MS/MS	By MS/MS	By MS/MS	By MS/MS	76977	36452	62715	16110	311510	38259	2001400	947740	1630600	418860	8099300	994730	0	0	2	1
	614	YDL195W	SEC31	>YDL195W SEC31 SGDID:S000002354, Chr IV from 107208-111029, Genome Release 64-1-1, Verified ORF, Component of the Sec13p-Sec31p complex of the COPII vesicle coat, required for vesicle formation in ER to Golgi transport; mutant has increased aneuploidy tol	138.72	28.8	0	323.31	1	23.6	15.1	19.8	20.7	27.3	21.8	21	15	19	20	25	21	21	15	19	20	25	21	By MS/MS	By MS/MS	By MS/MS	By MS/MS	By MS/MS	By MS/MS	612170	460810	2880900	384440	2285000	538920	31221000	23501000	146930000	19607000	116530000	27485000	11	12	14	15
	615	YDL198C	GGC1	>YDL198C GGC1 SGDID:S000002357, Chr IV from 104551-103649, Genome Release 64-1-1, reverse complement, Verified ORF, Mitochondrial GTP/GDP transporter, essential for mitochondrial genome maintenance; has a role in mitochondrial iron transport; member of th	33.215	63.7	0	72.974	1	54	42.7	45.3	46.3	59.3	39.3	17	13	14	14	17	14	17	13	14	14	17	14	By MS/MS	By MS/MS	By MS/MS	By MS/MS	By MS/MS	By MS/MS	8965600	342470	3028000	620830	4105700	506430	179310000	6849500	60560000	12417000	82113000	10129000	12	9	11	7
	616	YDL202W	MRPL11	>YDL202W MRPL11 SGDID:S000002361, Chr IV from 98475-99224, Genome Release 64-1-1, Verified ORF, Mitochondrial ribosomal protein of the large subunit	28.515	49	0	86.886	1	35.7	34.9	35.7	22.1	21.3	35.3	7	7	8	6	5	8	7	7	8	6	5	8	By MS/MS	By MS/MS	By MS/MS	By MS/MS	By MS/MS	By MS/MS	888170	207920	1045500	207220	918560	268440	15987000	3742500	18818000	3730000	16534000	4831900	4	4	10	4
	617	YDL204W	RTN2	>YDL204W RTN2 SGDID:S000002363, Chr IV from 94605-95786, Genome Release 64-1-1, Verified ORF, Protein of unknown function; has similarity to mammalian reticulon proteins; member of the RTNLA (reticulon-like A) subfamily	44.358	64.4	0	323.31	1	59.8	51.9	59	45.8	63.9	56.5	23	21	22	16	24	21	23	21	22	16	24	21	By MS/MS	By MS/MS	By MS/MS	By MS/MS	By MS/MS	By MS/MS	14476000	2095000	11915000	1180600	20386000	2773200	376380000	54469000	309790000	30695000	530030000	72102000	23	17	23	11
	618	YDL207W	GLE1	>YDL207W GLE1 SGDID:S000002366, Chr IV from 88248-89864, Genome Release 64-1-1, Verified ORF, Cytoplasmic nucleoporin required for polyadenylated RNA export; not essential for protein import; contains a nuclear export signal; when bound to inositol hexaki	62.073	21.9	0	27.919	1	11.9	14.1	13.9	10.8	17.5	12.8	5	7	6	6	8	7	5	7	6	6	8	7	By MS/MS	By MS/MS	By MS/MS	By MS/MS	By MS/MS	By MS/MS	149540	63438	283490	35057	239270	77318	4187000	1776300	7937600	981610	6699500	2164900	2	4	2	1
	619	YDL208W	NHP2	>YDL208W NHP2 SGDID:S000002367, Chr IV from 87512-87982, Genome Release 64-1-1, Verified ORF, Nuclear protein related to mammalian high mobility group (HMG) proteins, essential for function of H/ACA-type snoRNPs, which are involved in 18S rRNA processing	17.122	39.1	0	74.147	1	17.9	35.9	17.9	35.9	17.9	32.7	3	5	3	5	3	4	3	5	3	5	3	4	By MS/MS	By MS/MS	By MS/MS	By MS/MS	By MS/MS	By MS/MS	997260	1047200	4053600	916470	3321200	799430	4986300	5236100	20268000	4582300	16606000	3997200	1	7	5	6
	620	YDL212W	SHR3	>YDL212W SHR3 SGDID:S000002371, Chr IV from 78426-79058, Genome Release 64-1-1, Verified ORF, Endoplasmic reticulum packaging chaperone, required for incorporation of amino acid permeases into COPII coated vesicles for transport to the cell surface	23.512	4.8	0.00038095	4.4667	1	4.8	4.8	4.8	4.8	4.8	4.8	2	2	2	2	2	2	2	2	2	2	2	2	By MS/MS	By matching	By MS/MS	By MS/MS	By MS/MS	By MS/MS	967790	175680	1425700	289880	1148300	187640	3871200	702720	5702900	1159500	4593400	750570	3	0	1	1
	621	YDL213C	NOP6	>YDL213C NOP6 SGDID:S000002372, Chr IV from 77966-77289, Genome Release 64-1-1, reverse complement, Verified ORF, rRNA-binding protein required for 40S ribosomal subunit biogenesis; contains an RNA recognition motif (RRM) and has similarity to hydrophilin	25.216	58.7	0	91.905	1	16.9	47.6	22.2	43.6	27.6	47.6	3	9	4	9	5	10	3	9	4	9	5	10	By MS/MS	By MS/MS	By MS/MS	By MS/MS	By MS/MS	By MS/MS	225740	205240	298230	412930	510560	396170	2708900	2462800	3578800	4955100	6126700	4754000	2	4	2	5
	622	YDL214C	PRR2	>YDL214C PRR2 SGDID:S000002373, Chr IV from 76545-74446, Genome Release 64-1-1, reverse complement, Verified ORF, Serine/threonine protein kinase that inhibits pheromone induced signalling downstream of MAPK, possibly at the level of the Ste12p transcript	78.938	4	0.0081191	2.3395	1	4	0	4	0	4	0	2	0	2	0	2	0	2	0	2	0	2	0	By matching	By matching	By MS/MS	By matching	By MS/MS	By matching	31688	0	70380	0	47734	0	1109100	0	2463300	0	1670700	0	0	0	2	0
	623	YDL215C	GDH2	>YDL215C GDH2 SGDID:S000002374, Chr IV from 73918-70640, Genome Release 64-1-1, reverse complement, Verified ORF, NAD(+)-dependent glutamate dehydrogenase, degrades glutamate to ammonia and alpha-ketoglutarate; expression sensitive to nitrogen catabolite	124.33	41.4	0	323.31	1	26.5	28.8	30.9	27.5	37.2	29.9	24	24	30	26	35	27	24	24	30	26	35	27	By MS/MS	By MS/MS	By MS/MS	By MS/MS	By MS/MS	By MS/MS	649360	292290	2956100	363670	2205300	499350	38312000	17245000	174410000	21457000	130110000	29462000	17	10	25	14
	624	YDL217C	TIM22	>YDL217C TIM22 SGDID:S000002376, Chr IV from 68606-67983, Genome Release 64-1-1, reverse complement, Verified ORF, Essential core component of the mitochondrial TIM22 complex involved in insertion of polytopic proteins into the inner membrane; forms the c	21.864	12.1	0	5.6322	1	0	5.3	0	12.1	0	0	0	1	0	2	0	0	0	1	0	2	0	0	By matching	By matching	By matching	By matching	By matching	By matching	0	33721	0	70051	0	0	0	337210	0	700510	0	0	0	0	0	0
	625	YDL218W		>YDL218W YDL218W SGDID:S000002377, Chr IV from 66493-67446, Genome Release 64-1-1, Uncharacterized ORF, Putative protein of unknown function; YDL218W transcription is regulated by Azf1p and induced by starvation and aerobic conditions; expression also ind	34.449	9.1	0	6.4834	1	6	9.1	0	6	6	9.1	1	2	0	1	1	2	1	2	0	1	1	2	By matching	By matching	By matching	By MS/MS	By matching	By MS/MS	21168	18411	0	34897	27403	84156	275190	239340	0	453660	356240	1094000	0	0	0	1
	626	YDL222C	FMP45	>YDL222C FMP45 SGDID:S000002381, Chr IV from 61801-60872, Genome Release 64-1-1, reverse complement, Verified ORF, Integral membrane protein localized to mitochondria (untagged protein); required for sporulation and maintaining sphingolipid content; has s	34.135	17.8	0	39.645	1	17.5	15.2	17.8	17.8	17.5	17.8	4	4	5	5	4	5	4	4	5	5	4	5	By MS/MS	By MS/MS	By MS/MS	By MS/MS	By MS/MS	By MS/MS	3895100	752450	1107500	634800	1506900	522230	42846000	8276900	12182000	6982800	16576000	5744500	4	1	2	2
	627	YDL223C	HBT1	>YDL223C HBT1 SGDID:S000002382, Chr IV from 60405-57265, Genome Release 64-1-1, reverse complement, Verified ORF, Substrate of the Hub1p ubiquitin-like protein that localizes to the shmoo tip (mating projection); mutants are defective for mating projectio	113.61	54.8	0	323.31	1	20.7	54.8	25.9	52.8	23.8	43.7	15	48	18	45	17	41	15	48	18	45	17	41	By MS/MS	By MS/MS	By MS/MS	By MS/MS	By MS/MS	By MS/MS	147050	1386000	607590	756570	413300	488970	10146000	95632000	41924000	52204000	28517000	33739000	16	66	24	48
	628	YDL224C	WHI4	>YDL224C WHI4 SGDID:S000002383, Chr IV from 56346-54397, Genome Release 64-1-1, reverse complement, Verified ORF, Putative RNA binding protein and partially redundant Whi3p homolog that regulates the cell size requirement for passage through Start and com	70.689	29	0	108.7	1	25.1	13.6	24.3	7.6	25.6	11.4	12	6	12	4	13	6	12	6	12	4	13	6	By MS/MS	By MS/MS	By MS/MS	By MS/MS	By MS/MS	By MS/MS	843840	35396	1092700	36755	1176800	57660	23628000	991080	30595000	1029100	32951000	1614500	4	2	9	2
	629	YDL225W	SHS1	>YDL225W SHS1 SGDID:S000002384, Chr IV from 52445-54100, Genome Release 64-1-1, Verified ORF, One of five related septins (Cdc3p, Cdc10p, Cdc11p, Cdc12p, Shs1p) that form a cortical filamentous collar at the mother-bud neck which is necessary for normal m	62.629	14.9	0	15.084	1	11.8	3.8	12.3	5.6	11.8	6.2	6	2	6	3	6	3	6	2	6	3	6	3	By MS/MS	By matching	By MS/MS	By MS/MS	By MS/MS	By matching	389940	12813	355150	99818	376180	7967.6	12088000	397190	11010000	3094400	11662000	246990	4	0	3	2
	630	YDL226C	GCS1	>YDL226C GCS1 SGDID:S000002385, Chr IV from 52173-51115, Genome Release 64-1-1, reverse complement, Verified ORF, ADP-ribosylation factor GTPase activating protein (ARF GAP), involved in ER-Golgi transport; shares functional similarity with Glo3p	39.296	26.1	0	9.9377	1	3.1	16.5	16.2	23	23	19.6	1	5	4	6	6	6	1	5	4	6	6	6	By MS/MS	By MS/MS	By matching	By MS/MS	By MS/MS	By MS/MS	69862	151050	75059	110870	250680	67469	1886300	4078500	2026600	2993600	6768400	1821700	1	4	0	4
	631	YDL229W	SSB1	>YDL229W SSB1 SGDID:S000002388, Chr IV from 44065-45906, Genome Release 64-1-1, Verified ORF, Cytoplasmic ATPase that is a ribosome-associated molecular chaperone, functions with J-protein partner Zuo1p; may be involved in folding of newly-made polypeptid	66.601	76.3	0	59.439	1	71.5	72.4	67.4	68.2	64.4	70.5	47	43	45	39	41	44	2	2	2	2	2	2	By MS/MS	By MS/MS	By MS/MS	By MS/MS	By MS/MS	By MS/MS	839980	151770	4471800	189160	3895500	994940	27719000	5008400	147570000	6242200	128550000	32833000	5	1	1	1
	632	YDL234C	GYP7	>YDL234C GYP7 SGDID:S000002393, Chr IV from 36477-34237, Genome Release 64-1-1, reverse complement, Verified ORF, GTPase-activating protein for yeast Rab family members including: Ypt7p (most effective), Ypt1p, Ypt31p, and Ypt32p (in vitro); involved in v	87.305	9.5	0	6.4651	1	8.4	6.4	8.4	9.5	7	7.1	6	5	6	7	5	5	6	5	6	7	5	5	By MS/MS	By MS/MS	By MS/MS	By MS/MS	By MS/MS	By matching	523310	60975	1772700	382190	1682200	29357	18316000	2134100	62043000	13377000	58879000	1027500	5	1	3	0
	633	YDL235C	YPD1	>YDL235C YPD1 SGDID:S000002394, Chr IV from 33918-33415, Genome Release 64-1-1, reverse complement, Verified ORF, Phosphorelay intermediate protein, phosphorylated by the plasma membrane sensor Sln1p in response to osmotic stress and then in turn phosphor	19.168	13.8	0	24.286	1	6	13.8	6	13.8	13.8	13.8	1	2	1	2	2	2	1	2	1	2	2	2	By MS/MS	By MS/MS	By MS/MS	By MS/MS	By MS/MS	By MS/MS	179300	74347	114110	65109	370070	77602	2510200	1040900	1597600	911530	5181000	1086400	1	2	1	1
	634	YDL237W	AIM6	>YDL237W AIM6 SGDID:S000002396, Chr IV from 30657-31829, Genome Release 64-1-1, Verified ORF, Putative protein of unknown function, required for respiratory growth; YDL237W is not an essential gene	44.382	6.2	0.0018195	3.5187	1	2.6	2.6	3.6	2.6	6.2	2.6	1	1	1	1	2	1	1	1	1	1	2	1	By matching	By matching	By matching	By matching	By MS/MS	By matching	31205	9843.8	9997.7	9242.6	123040	8564	624100	196880	199950	184850	2460900	171280	0	0	0	0
	636	YDR001C	NTH1	>YDR001C NTH1 SGDID:S000002408, Chr IV from 452475-450220, Genome Release 64-1-1, reverse complement, Verified ORF, Neutral trehalase, degrades trehalose; required for thermotolerance and may mediate resistance to other cellular stresses; may be phosphory	85.878	12.1	0	17.648	1	9.7	4.8	10.9	3.9	10.8	6.4	7	4	8	3	8	5	6	4	7	3	6	5	By MS/MS	By matching	By MS/MS	By matching	By MS/MS	By matching	315660	23960	461500	13074	350140	23685	15783000	1198000	23075000	653680	17507000	1184200	2	0	4	0
	637	YDR002W	YRB1	>YDR002W YRB1 SGDID:S000002409, Chr IV from 453045-453650, Genome Release 64-1-1, Verified ORF, Ran GTPase binding protein; involved in nuclear protein import and RNA export, ubiquitin-mediated protein degradation during the cell cycle; shuttles between t	22.953	15.4	0	19.158	1	11.4	9.5	11.4	9.5	11.4	0	2	2	2	2	2	0	2	2	2	2	2	0	By MS/MS	By MS/MS	By MS/MS	By MS/MS	By MS/MS	By matching	278260	19644	82130	26829	332160	0	3339200	235730	985560	321950	3985900	0	1	1	2	1
	638	YDR005C	MAF1	>YDR005C MAF1 SGDID:S000002412, Chr IV from 458017-456836,458103-458098, Genome Release 64-1-1, reverse complement, Verified ORF, Negative regulator of RNA polymerase III; component of several signaling pathways that repress polymerase III transcription i	44.732	2.5	0.007794	2.3708	1	0	2.5	2.5	2.5	2.5	2.5	0	1	1	1	1	1	0	1	1	1	1	1	By matching	By matching	By matching	By matching	By MS/MS	By MS/MS	0	42589	133690	22454	224210	32093	0	724010	2272700	381720	3811600	545580	0	0	0	0
	639	YDR006C	SOK1	>YDR006C SOK1 SGDID:S000002413, Chr IV from 461247-458542, Genome Release 64-1-1, reverse complement, Verified ORF, Protein whose overexpression suppresses the growth defect of mutants lacking protein kinase A activity; involved in cAMP-mediated signaling	101.08	4.7	0.00038285	4.5884	1	1	1.8	4.7	0	1	0	1	1	3	0	1	0	1	1	3	0	1	0	By MS/MS	By matching	By MS/MS	By matching	By matching	By matching	34271	7178.7	65206	0	2938.8	0	1953400	409190	3716700	0	167510	0	1	0	3	0
	640	YDR011W	SNQ2	>YDR011W SNQ2 SGDID:S000002418, Chr IV from 465919-470424, Genome Release 64-1-1, Verified ORF, Plasma membrane ATP-binding cassette (ABC) transporter, multidrug transporter involved in multidrug resistance and resistance to singlet oxygen species	168.76	2.3	0.00037908	4.3691	1	1.8	0	1.1	0.7	1.7	0	3	0	2	1	3	0	1	0	0	0	2	0	By MS/MS	By matching	By matching	By matching	By MS/MS	By matching	11374	0	7311.4	1283.3	23479	0	932630	0	599530	105230	1925300	0	2	0	0	0
	641	YDR012W	RPL4B	>YDR012W RPL4B SGDID:S000002419, Chr IV from 471853-472941, Genome Release 64-1-1, Verified ORF, Protein component of the large (60S) ribosomal subunit, nearly identical to Rpl4Ap and has similarity to E. coli L4 and rat L4 ribosomal proteins	39.062	60.5	0	16.437	1	55.2	60.5	58.6	60.2	58.6	60.5	18	24	20	24	21	25	2	2	2	3	3	3	By MS/MS	By MS/MS	By MS/MS	By MS/MS	By MS/MS	By MS/MS	7228800	3905700	5797700	1731700	17330000	3264200	159030000	85925000	127550000	38097000	381250000	71813000	6	7	5	5
	644	YDR020C	DAS2	>YDR020C DAS2 SGDID:S000002427, Chr IV from 486444-485746, Genome Release 64-1-1, reverse complement, Uncharacterized ORF, Putative protein of unknown function; non-essential gene identified in a screen for mutants with increased levels of rDNA transcript	26.595	4.7	0.0041537	2.7438	1	0	4.7	0	4.7	0	4.7	0	1	0	1	0	1	0	1	0	1	0	1	By matching	By MS/MS	By matching	By matching	By matching	By MS/MS	0	9043.2	0	8663.1	0	10365	0	126600	0	121280	0	145120	0	1	0	0
	645	YDR021W	FAL1	>YDR021W FAL1 SGDID:S000002428, Chr IV from 486804-488003, Genome Release 64-1-1, Verified ORF, Nucleolar protein required for maturation of 18S rRNA, member of the eIF4A subfamily of DEAD-box ATP-dependent RNA helicases	45.213	13	0.0018136	3.45	1	10.8	0	5	0	2.3	0	3	0	2	0	1	0	3	0	2	0	1	0	By MS/MS	By matching	By matching	By matching	By matching	By matching	100630	0	115920	0	44036	0	2616500	0	3014000	0	1144900	0	1	0	0	0
	646	YDR022C	ATG31	>YDR022C CIS1 SGDID:S000002429, Chr IV from 488662-488072, Genome Release 64-1-1, reverse complement, Verified ORF, Autophagy-specific protein required for autophagosome formation; may form a complex with Atg17p and Atg29p that localizes other proteins to	22.191	28.1	0	36.069	1	17.3	23	17.3	23	18.4	23	3	4	3	4	3	4	3	4	3	4	3	4	By MS/MS	By MS/MS	By MS/MS	By matching	By MS/MS	By MS/MS	0	41531	124410	65377	168030	77288	0	456840	1368600	719150	1848300	850170	2	1	1	0
	647	YDR023W	SES1	>YDR023W SES1 SGDID:S000002430, Chr IV from 489508-490896, Genome Release 64-1-1, Verified ORF, Cytosolic seryl-tRNA synthetase, class II aminoacyl-tRNA synthetase that aminoacylates tRNA(Ser), displays tRNA-dependent amino acid recognition which enhances	53.309	22.7	0	16.216	1	19.5	13.6	16.2	16.9	17.3	10.6	7	6	6	6	6	4	7	6	6	6	6	4	By MS/MS	By MS/MS	By MS/MS	By MS/MS	By MS/MS	By matching	747820	89856	259240	66347	245760	41677	21687000	2605800	7517900	1924100	7127100	1208600	6	2	2	1
	648	YDR027C	VPS54	>YDR027C VPS54 SGDID:S000002434, Chr IV from 497318-494649, Genome Release 64-1-1, reverse complement, Verified ORF, Component of the GARP (Golgi-associated retrograde protein) complex, Vps51p-Vps52p-Vps53p-Vps54p, which is required for the recycling of p	101.52	8.5	0	10.088	1	5.1	2.5	5.1	3.5	6.5	3.5	5	1	5	3	6	2	5	1	5	3	6	2	By MS/MS	By matching	By MS/MS	By MS/MS	By MS/MS	By matching	88173	0	193730	3497.1	130410	1431.8	5025900	0	11042000	199330	7433600	81613	2	0	4	1
	649	YDR028C	REG1	>YDR028C REG1 SGDID:S000002435, Chr IV from 500879-497835, Genome Release 64-1-1, reverse complement, Verified ORF, Regulatory subunit of type 1 protein phosphatase Glc7p, involved in negative regulation of glucose-repressible genes	112.61	9.9	0	30.236	1	4.5	0.9	7.5	2.1	4	3.2	4	1	8	2	4	3	4	1	8	2	4	3	By MS/MS	By matching	By MS/MS	By matching	By MS/MS	By MS/MS	36624	4020.6	223910	10273	51319	12175	2087500	229170	12763000	585540	2925200	693990	2	0	6	0
	650	YDR031W	MIX14	>YDR031W MIC14 SGDID:S000002438, Chr IV from 503498-503863, Genome Release 64-1-1, Verified ORF, Mitochondrial intermembrane space protein, required for normal oxygen consumption; contains twin cysteine-x9-cysteine motifs	13.866	19	0.0018109	3.4272	1	19	0	19	0	19	0	2	0	2	0	2	0	2	0	2	0	2	0	By matching	By matching	By MS/MS	By matching	By MS/MS	By matching	27046	0	43540	0	50619	0	243420	0	391860	0	455570	0	0	0	1	0
	651	YDR032C	PST2	>YDR032C PST2 SGDID:S000002439, Chr IV from 504695-504099, Genome Release 64-1-1, reverse complement, Verified ORF, Protein with similarity to members of a family of flavodoxin-like proteins; induced by oxidative stress in a Yap1p dependent manner; the au	20.965	89.4	0	323.31	1	70.2	89.4	70.2	70.2	70.2	54.5	8	11	8	9	9	8	8	11	8	9	9	8	By MS/MS	By MS/MS	By MS/MS	By MS/MS	By MS/MS	By MS/MS	13793000	4548500	8451500	2159900	7247000	2936900	137930000	45485000	84515000	21599000	72470000	29369000	10	19	8	13
	652	YDR033W	MRH1	>YDR033W MRH1 SGDID:S000002440, Chr IV from 508147-509109, Genome Release 64-1-1, Verified ORF, Protein that localizes primarily to the plasma membrane, also found at the nuclear envelope; the authentic, non-tagged protein is detected in mitochondria in a	36.19	19.1	0	7.1669	1	16.2	10.3	16.2	5.9	16.2	15.6	5	3	4	2	4	4	2	1	2	1	2	2	By MS/MS	By matching	By MS/MS	By matching	By MS/MS	By MS/MS	575760	111160	589620	108330	193610	153210	6909100	1334000	7075400	1300000	2323400	1838500	3	0	3	0
	653	YDR035W	ARO3	>YDR035W ARO3 SGDID:S000002442, Chr IV from 521816-522928, Genome Release 64-1-1, Verified ORF, 3-deoxy-D-arabino-heptulosonate-7-phosphate (DAHP) synthase, catalyzes the first step in aromatic amino acid biosynthesis and is feedback-inhibited by phenylal	41.069	6.2	0	7.5532	1	0	0	2.7	0	0	0	0	0	1	0	0	0	0	0	1	0	0	0	By matching	By matching	By MS/MS	By matching	By matching	By matching	0	0	50116	0	0	0	0	0	1102600	0	0	0	0	0	1	0
	654	YDR036C	EHD3	>YDR036C EHD3 SGDID:S000002443, Chr IV from 524713-523211, Genome Release 64-1-1, reverse complement, Verified ORF, 3-hydroxyisobutyryl-CoA hydrolase, member of a family of enoyl-CoA hydratase/isomerases; non-tagged protein is detected in highly purified	56.288	4	0	6.5378	1	0	0	4	0	4	0	0	0	2	0	2	0	0	0	2	0	2	0	By matching	By matching	By MS/MS	By matching	By MS/MS	By matching	0	0	217230	0	210850	0	0	0	6082600	0	5903800	0	0	0	2	0
	655	YDR037W	KRS1	>YDR037W KRS1 SGDID:S000002444, Chr IV from 525440-527215, Genome Release 64-1-1, Verified ORF, Lysyl-tRNA synthetase	67.958	47.4	0	193.22	1	37.2	39.9	38.4	39.9	36.9	39.6	18	21	20	20	19	20	18	21	20	20	19	20	By MS/MS	By MS/MS	By MS/MS	By MS/MS	By MS/MS	By MS/MS	2912400	672870	2761100	726290	2022000	752420	99021000	22878000	93876000	24694000	68747000	25582000	11	12	16	15
	656	YDR041W	RSM10	>YDR041W RSM10 SGDID:S000002448, Chr IV from 539803-540414, Genome Release 64-1-1, Verified ORF, Mitochondrial ribosomal protein of the small subunit, has similarity to E. coli S10 ribosomal protein; essential for viability, unlike most other mitoribosoma	23.424	53.7	0	92.396	1	29.6	34	42.9	35	35	21.7	5	7	8	7	7	5	5	7	8	7	7	5	By MS/MS	By MS/MS	By MS/MS	By MS/MS	By MS/MS	By MS/MS	1405000	321100	2946500	254110	1911100	164980	18265000	4174300	38305000	3303400	24844000	2144800	3	2	6	2
	657	YDR043C	NRG1	>YDR043C NRG1 SGDID:S000002450, Chr IV from 543369-542674, Genome Release 64-1-1, reverse complement, Verified ORF, Transcriptional repressor that recruits the Cyc8p-Tup1p complex to promoters; mediates glucose repression and negatively regulates a variet	26.742	4.3	0.0055153	2.6592	1	0	0	4.3	0	4.3	0	0	0	1	0	1	0	0	0	1	0	1	0	By matching	By matching	By matching	By matching	By MS/MS	By matching	0	0	77309	0	83962	0	0	0	850400	0	923580	0	0	0	0	0
	659	YDR050C	TPI1	>YDR050C TPI1 SGDID:S000002457, Chr IV from 556472-555726, Genome Release 64-1-1, reverse complement, Verified ORF, Triose phosphate isomerase, abundant glycolytic enzyme; mRNA half-life is regulated by iron availability; transcription is controlled by ac	26.795	44	0	184.49	1	31.9	21	27	22.2	44	21	8	5	7	5	10	4	8	5	7	5	10	4	By MS/MS	By MS/MS	By MS/MS	By MS/MS	By MS/MS	By MS/MS	6765200	841190	4760000	190070	5272900	432200	87947000	10935000	61880000	2470900	68547000	5618600	10	3	6	1
	661	YDR054C	CDC34	>YDR054C CDC34 SGDID:S000002461, Chr IV from 562327-561440, Genome Release 64-1-1, reverse complement, Verified ORF, Ubiquitin-conjugating enzyme (E2) and catalytic subunit of SCF ubiquitin-protein ligase complex (together with Skp1p, Rbx1p, Cdc53p, and a	34.064	9.8	0.0007485	4.0974	1	4.4	4.4	0	4.4	4.4	4.4	1	1	0	1	1	1	1	1	0	1	1	1	By matching	By matching	By matching	By matching	By matching	By matching	27113	25224	0	35507	63150	22166	244020	227020	0	319560	568350	199490	0	0	0	0
	662	YDR055W	PST1	>YDR055W PST1 SGDID:S000002462, Chr IV from 563527-564861, Genome Release 64-1-1, Verified ORF, Cell wall protein that contains a putative GPI-attachment site; secreted by regenerating protoplasts; up-regulated by activation of the cell integrity pathway,	45.776	18.2	0	214.53	1	16.2	4.5	16.4	9.5	12.6	18.2	6	3	7	5	5	7	6	3	7	5	5	7	By MS/MS	By MS/MS	By MS/MS	By MS/MS	By MS/MS	By MS/MS	923300	33081	524620	110470	423140	195640	18466000	661620	10492000	2209400	8462800	3912900	13	1	7	4
	663	YDR056C	EMC10	>YDR056C YDR056C SGDID:S000002463, Chr IV from 565640-565023, Genome Release 64-1-1, reverse complement, Uncharacterized ORF, Putative protein of unknown function; green fluorescent protein (GFP)-fusion protein localizes to the endoplasmic reticulum; YDR0	22.769	37.1	0	76.251	1	22	25.4	22	25.4	30.2	28.8	3	7	4	6	5	8	3	7	4	6	5	8	By MS/MS	By MS/MS	By MS/MS	By MS/MS	By MS/MS	By MS/MS	1509500	322770	1257600	424790	1499200	623380	13585000	2904900	11318000	3823100	13493000	5610400	2	7	4	6
	664	YDR057W	YOS9	>YDR057W YOS9 SGDID:S000002464, Chr IV from 565927-567555, Genome Release 64-1-1, Verified ORF, ER quality-control lectin; integral subunit of the HRD ligase; binds to glycans with terminal alpha-1,6 linked mannose on misfolded N-glycosylated proteins and	61.257	31.5	0	246.58	1	27.7	26.2	30.3	22.9	26.2	22.7	12	12	13	12	11	11	12	12	13	12	11	11	By MS/MS	By MS/MS	By MS/MS	By MS/MS	By MS/MS	By MS/MS	2861400	564340	2932700	463550	2509600	609110	85842000	16930000	87982000	13907000	75287000	18273000	14	10	10	8
	665	YDR058C	TGL2	>YDR058C TGL2 SGDID:S000002465, Chr IV from 568703-567723, Genome Release 64-1-1, reverse complement, Verified ORF, Triacylglycerol lipase that is localized to the mitochondria; has lipolytic activity towards triacylglycerols and diacylglycerols when expr	37.5	8.9	0.00074906	4.1021	1	5.8	8.9	0	6.1	8.9	5.8	2	3	0	2	3	2	2	3	0	2	3	2	By MS/MS	By MS/MS	By matching	By MS/MS	By MS/MS	By MS/MS	46286	35465	0	41350	164320	27828	972000	744770	0	868350	3450700	584390	1	1	0	1
	666	YDR059C	UBC5	>YDR059C UBC5 SGDID:S000002466, Chr IV from 569633-569234,569770-569724, Genome Release 64-1-1, reverse complement, Verified ORF, Ubiquitin-conjugating enzyme that mediates selective degradation of short-lived, abnormal, or excess proteins, including hist	16.28	30.4	0	6.0907	1	24.3	23	24.3	10.8	24.3	30.4	3	3	3	2	3	4	2	2	2	1	2	2	By matching	By MS/MS	By MS/MS	By matching	By matching	By MS/MS	3099800	828460	3900800	947500	2988100	570110	18599000	4970800	23405000	5685000	17929000	3420700	0	1	1	0
	667	YDR060W	MAK21	>YDR060W MAK21 SGDID:S000002467, Chr IV from 570649-573726, Genome Release 64-1-1, Verified ORF, Constituent of 66S pre-ribosomal particles, required for large (60S) ribosomal subunit biogenesis; involved in nuclear export of pre-ribosomes; required for m	116.68	28.6	0	221.35	1	23.1	15.5	19.7	17.4	23.8	18.9	24	13	18	18	23	18	24	13	18	18	23	18	By MS/MS	By MS/MS	By MS/MS	By MS/MS	By MS/MS	By MS/MS	503120	64907	1277400	83574	1095800	133880	31194000	4024200	79197000	5181600	67941000	8300400	18	4	16	11
	668	YDR062W	LCB2	>YDR062W LCB2 SGDID:S000002469, Chr IV from 576474-578159, Genome Release 64-1-1, Verified ORF, Component of serine palmitoyltransferase, responsible along with Lcb1p for the first committed step in sphingolipid synthesis, which is the condensation of ser	63.11	15.9	0	12.177	1	10	10.2	12.1	6.8	10	5.5	5	5	6	3	5	3	5	5	6	3	5	3	By MS/MS	By MS/MS	By MS/MS	By matching	By MS/MS	By matching	407610	39099	340290	29439	221930	22570	11821000	1133900	9868500	853730	6436100	654520	3	1	4	0
	669	YDR064W	RPS13	>YDR064W RPS13 SGDID:S000002471, Chr IV from 579458-579478,580018-580452, Genome Release 64-1-1, Verified ORF, Protein component of the small (40S) ribosomal subunit; has similarity to E. coli S15 and rat S13 ribosomal proteins	17.029	70.9	0	100.07	1	64.9	51	70.9	53	64.9	70.9	11	9	12	9	11	13	11	9	12	9	11	13	By MS/MS	By MS/MS	By MS/MS	By MS/MS	By MS/MS	By MS/MS	32825000	20702000	65508000	20142000	135950000	25922000	361070000	227720000	720590000	221560000	1495400000	285140000	13	17	23	19
	670	YDR068W	DOS2	>YDR068W DOS2 SGDID:S000002475, Chr IV from 583713-584645, Genome Release 64-1-1, Verified ORF, Protein of unknown function, green fluorescent protein (GFP)-fusion protein localizes to the cytoplasm	35.964	13.9	0	67.263	1	2.6	6.1	5.2	2.6	5.2	11	1	2	1	1	1	3	1	2	1	1	1	3	By matching	By matching	By matching	By matching	By matching	By matching	16876	16486	10944	33755	51490	46253	354390	346200	229820	708860	1081300	971310	0	0	0	0
	671	YDR071C	PAA1	>YDR071C PAA1 SGDID:S000002478, Chr IV from 589402-588827, Genome Release 64-1-1, reverse complement, Verified ORF, Polyamine acetyltransferase; acetylates polyamines (e.g. putrescine, spermidine, spermine) and also aralkylamines (e.g. tryptamine, phenyle	21.947	90.1	0	270.04	1	74.3	82.2	74.3	89	74.3	78.5	15	16	14	14	14	15	15	16	14	14	14	15	By MS/MS	By MS/MS	By MS/MS	By MS/MS	By MS/MS	By MS/MS	11401000	2782800	5982300	2847500	5134000	2129300	159610000	38960000	83752000	39865000	71876000	29810000	10	18	16	14
	673	YDR073W	SNF11	>YDR073W SNF11 SGDID:S000002480, Chr IV from 592439-592948, Genome Release 64-1-1, Verified ORF, Subunit of the SWI/SNF chromatin remodeling complex involved in transcriptional regulation; interacts with a highly conserved 40-residue sequence of Snf2p	18.667	10.1	0	5.3478	1	0	0	4.1	0	0	0	0	0	1	0	0	0	0	0	1	0	0	0	By matching	By matching	By MS/MS	By matching	By matching	By matching	0	0	143550	0	0	0	0	0	1004900	0	0	0	0	0	1	0
	674	YDR074W	TPS2	>YDR074W TPS2 SGDID:S000002481, Chr IV from 593893-596583, Genome Release 64-1-1, Verified ORF, Phosphatase subunit of the trehalose-6-phosphate synthase/phosphatase complex, which synthesizes the storage carbohydrate trehalose; expression is induced by s	102.98	7.6	0	8.1134	1	4.6	5	2.7	5	4.7	5	4	5	3	5	5	5	4	5	3	5	5	5	By MS/MS	By MS/MS	By MS/MS	By MS/MS	By MS/MS	By MS/MS	118740	47078	75643	23862	120980	30331	6293400	2495100	4009100	1264700	6412000	1607600	4	1	2	3
	675	YDR076W	RAD55	>YDR076W RAD55 SGDID:S000002483, Chr IV from 598468-599688, Genome Release 64-1-1, Verified ORF, Protein that stimulates strand exchange by stabilizing the binding of Rad51p to single-stranded DNA; involved in the recombinational repair of double-strand b	46.349	3.2	0.0041899	2.904	1	0	3.2	0	0	0	0	0	1	0	0	0	0	0	1	0	0	0	0	By matching	By matching	By matching	By matching	By matching	By matching	0	5642.9	0	0	0	0	0	124140	0	0	0	0	0	0	0	0
	676	YDR079W	PET100	>YDR079W PET100 SGDID:S000002486, Chr IV from 603064-603399, Genome Release 64-1-1, Verified ORF, Chaperone that specifically facilitates the assembly of cytochrome c oxidase, integral to the mitochondrial inner membrane; interacts with a subcomplex of su	13.187	43.2	0	23.941	1	28.8	6.3	43.2	20.7	43.2	20.7	3	1	4	2	4	2	3	1	4	2	4	2	By MS/MS	By MS/MS	By MS/MS	By matching	By MS/MS	By MS/MS	2418300	153920	6152400	298270	4267500	294530	14510000	923520	36914000	1789600	25605000	1767200	2	1	2	0
	677	YDR080W	VPS41	>YDR080W VPS41 SGDID:S000002487, Chr IV from 604008-606986, Genome Release 64-1-1, Verified ORF, Vacuolar membrane protein that is a subunit of the homotypic vacuole fusion and vacuole protein sorting (HOPS) complex; essential for membrane docking and fus	113.41	7.5	0	66.363	1	4.5	2.9	6.6	6.6	7.5	5.3	4	3	6	6	7	5	4	3	6	6	7	5	By MS/MS	By matching	By MS/MS	By MS/MS	By MS/MS	By MS/MS	40313	12965	162740	24034	116480	42830	2378400	764950	9601900	1418000	6872600	2527000	1	0	6	2
	678	YDR081C	PDC2	>YDR081C PDC2 SGDID:S000002488, Chr IV from 610081-607304, Genome Release 64-1-1, reverse complement, Verified ORF, Transcription factor required for the synthesis of the glycolytic enzyme pyruvate decarboxylase, required for high level expression of both	103.94	5.7	0	14.03	1	2.8	1.2	5.7	4	3.8	1.2	2	1	5	3	3	1	2	1	5	3	3	1	By MS/MS	By matching	By MS/MS	By MS/MS	By matching	By matching	19721	8723.9	102390	18001	27964	9694.2	847990	375130	4402800	774040	1202500	416850	1	0	5	1
	679	YDR084C	TVP23	>YDR084C TVP23 SGDID:S000002491, Chr IV from 614004-613405, Genome Release 64-1-1, reverse complement, Verified ORF, Integral membrane protein localized to late Golgi vesicles along with the v-SNARE Tlg2p; green fluorescent protein (GFP)-fusion protein lo	23.148	18.1	0	4.9122	1	18.1	18.1	11.1	7	18.1	18.1	3	3	2	1	3	3	3	3	2	1	3	3	By matching	By MS/MS	By MS/MS	By matching	By MS/MS	By matching	401130	138360	132450	8906.1	560590	312910	3610200	1245300	1192000	80155	5045300	2816200	0	2	1	0
	680	YDR086C	SSS1	>YDR086C SSS1 SGDID:S000002493, Chr IV from 617170-616928, Genome Release 64-1-1, reverse complement, Verified ORF, Subunit of the Sec61p translocation complex (Sec61p-Sss1p-Sbh1p) that forms a channel for passage of secretory proteins through the endopla	8.9435	42.5	0	8.4456	1	21.2	33.8	21.2	42.5	21.2	42.5	2	3	2	4	2	5	2	3	2	4	2	5	By MS/MS	By MS/MS	By MS/MS	By MS/MS	By MS/MS	By MS/MS	20272000	3342800	31296000	4354500	22914000	673120	101360000	16714000	156480000	21772000	114570000	3365600	2	2	1	4
	681	YDR087C	RRP1	>YDR087C RRP1 SGDID:S000002494, Chr IV from 618306-617470, Genome Release 64-1-1, reverse complement, Verified ORF, Essential evolutionarily conserved nucleolar protein necessary for biogenesis of 60S ribosomal subunits and processing of pre-rRNAs to matu	33.202	30.6	0	32.226	1	24.8	22.3	29.5	20.9	30.6	20.9	7	6	8	6	9	6	7	6	8	6	9	6	By MS/MS	By MS/MS	By MS/MS	By MS/MS	By MS/MS	By MS/MS	762610	261840	793410	198300	901850	288410	13727000	4713100	14281000	3569400	16233000	5191500	1	2	6	3
	682	YDR088C	SLU7	>YDR088C SLU7 SGDID:S000002495, Chr IV from 619645-618497, Genome Release 64-1-1, reverse complement, Verified ORF, RNA splicing factor, required for ATP-independent portion of 2nd catalytic step of spliceosomal RNA splicing; interacts with Prp18p; contai	44.636	13.9	0	6.5904	1	10.5	0	13.9	0	13.9	0	3	0	4	0	4	0	3	0	4	0	4	0	By matching	By matching	By MS/MS	By matching	By MS/MS	By matching	131330	0	175010	0	160810	0	3545800	0	4725300	0	4341900	0	0	0	1	0
	683	YDR091C	RLI1	>YDR091C RLI1 SGDID:S000002498, Chr IV from 628534-626708, Genome Release 64-1-1, reverse complement, Verified ORF, Essential iron-sulfur protein required for ribosome biogenesis and translation initiation and termination; facilitates binding of a multifa	68.34	36.3	0	37.395	1	13.3	33.2	27.5	25.8	28.5	24.7	7	17	15	15	16	14	7	17	15	15	16	14	By MS/MS	By MS/MS	By MS/MS	By MS/MS	By MS/MS	By MS/MS	134360	193540	1272800	199430	1063300	123650	5105700	7354700	48367000	7578400	40405000	4698700	1	9	10	8
	684	YDR092W	UBC13	>YDR092W UBC13 SGDID:S000002499, Chr IV from 629876-629905,630174-630605, Genome Release 64-1-1, Verified ORF, Ubiquitin-conjugating enzyme involved in the error-free DNA postreplication repair pathway; interacts with Mms2p to assemble ubiquitin chains at	17.468	22.2	0	39.204	1	22.2	22.2	22.2	17.6	22.2	22.2	3	3	3	2	3	3	3	3	3	2	3	3	By MS/MS	By MS/MS	By MS/MS	By MS/MS	By MS/MS	By MS/MS	1353400	404790	1108000	207410	1779700	359520	9473800	2833500	7756100	1451900	12458000	2516600	3	2	3	1
	685	YDR096W	GIS1	>YDR096W GIS1 SGDID:S000002503, Chr IV from 637139-639823, Genome Release 64-1-1, Verified ORF, JmjC domain-containing histone demethylase and transcription factor; involved in expression of genes during nutrient limitation; negatively regulates DPP1 and	99.48	15.5	0	69.356	1	14.3	0	13.2	0	15.5	0	9	0	9	0	10	0	9	0	9	0	10	0	By MS/MS	By matching	By MS/MS	By matching	By MS/MS	By matching	392280	0	939910	0	873260	0	16084000	0	38536000	0	35804000	0	4	0	13	0
	686	YDR097C	MSH6	>YDR097C MSH6 SGDID:S000002504, Chr IV from 643837-640109, Genome Release 64-1-1, reverse complement, Verified ORF, Protein required for mismatch repair in mitosis and meiosis, forms a complex with Msh2p to repair both single-base & insertion-deletion mis	140.08	10.1	0	28.876	1	5.8	4.8	5.1	2.8	4.3	4.7	6	5	5	3	5	5	6	5	5	3	5	5	By MS/MS	By MS/MS	By MS/MS	By MS/MS	By MS/MS	By matching	34686	12888	37238	3206.9	54659	15994	2774900	1031000	2979000	256550	4372700	1279500	6	1	5	1
	687	YDR098C	GRX3	>YDR098C GRX3 SGDID:S000002505, Chr IV from 645035-644178, Genome Release 64-1-1, reverse complement, Verified ORF, Hydroperoxide and superoxide-radical responsive glutathione-dependent oxidoreductase; monothiol glutaredoxin subfamily member along with Gr	32.481	14.4	0	16.862	1	2.8	2.8	12.6	8.4	8.8	12.6	1	1	3	2	3	3	0	0	2	1	2	2	By MS/MS	By MS/MS	By MS/MS	By MS/MS	By MS/MS	By MS/MS	134960	90835	423190	53435	758790	153790	1619500	1090000	5078300	641220	9105400	1845500	2	1	4	1
	688	YDR099W	BMH2	>YDR099W BMH2 SGDID:S000002506, Chr IV from 653607-654428, Genome Release 64-1-1, Verified ORF, 14-3-3 protein, minor isoform; controls proteome at post-transcriptional level, binds proteins and DNA, involved in regulation of many processes including exoc	31.061	66.3	0	60.193	1	60.1	59	63.7	59.7	63.7	61.9	18	17	19	18	18	18	4	4	5	4	5	4	By MS/MS	By MS/MS	By MS/MS	By MS/MS	By MS/MS	By MS/MS	4551600	1901100	4734700	1616000	7506300	1862600	77377000	32319000	80491000	27471000	127610000	31664000	5	3	7	4
	689	YDR101C	ARX1	>YDR101C ARX1 SGDID:S000002508, Chr IV from 657467-655686, Genome Release 64-1-1, reverse complement, Verified ORF, Shuttling pre-60S factor; involved in the biogenesis of ribosomal large subunit biogenesis; interacts directly with Alb1; responsible for T	65.212	10.6	0	20.306	1	4.2	8.4	0	8.4	6.4	8.4	2	4	0	4	3	4	2	4	0	4	3	4	By matching	By MS/MS	By matching	By MS/MS	By MS/MS	By MS/MS	85326	39267	0	69109	93234	51150	3071700	1413600	0	2487900	3356400	1841400	0	1	0	3
	690	YDR111C	ALT2	>YDR111C ALT2 SGDID:S000002518, Chr IV from 679764-678241, Genome Release 64-1-1, reverse complement, Uncharacterized ORF, Putative alanine transaminase (glutamic pyruvic transaminase)	56.769	13.2	0	12.327	1	6.1	7.9	11.4	10.5	11.4	6.3	3	4	5	5	5	3	3	4	5	5	5	3	By MS/MS	By MS/MS	By MS/MS	By matching	By MS/MS	By matching	361110	219650	867600	127970	515670	129700	11556000	7028700	27763000	4095000	16501000	4150300	1	2	4	0
	691	YDR116C	MRPL1	>YDR116C MRPL1 SGDID:S000002523, Chr IV from 683581-682724, Genome Release 64-1-1, reverse complement, Verified ORF, Mitochondrial ribosomal protein of the large subunit	30.996	61.1	0	102.03	1	45.3	49.8	53.3	60.7	55.4	47	10	10	11	12	12	10	10	10	11	12	12	10	By MS/MS	By MS/MS	By MS/MS	By MS/MS	By MS/MS	By MS/MS	1254600	235530	1892000	344150	2429800	630490	26347000	4946200	39732000	7227100	51026000	13240000	6	3	11	5
	692	YDR117C	TMA64	>YDR117C TMA64 SGDID:S000002524, Chr IV from 685643-683946, Genome Release 64-1-1, reverse complement, Verified ORF, Protein of unknown function that associates with ribosomes; has a putative RNA binding domain; in mammals the corresponding protein, eIF2D	63.991	19.8	0	14.017	1	7.3	8.1	11	14.3	10.6	17	5	5	6	8	6	9	5	5	6	8	6	9	By MS/MS	By MS/MS	By MS/MS	By MS/MS	By MS/MS	By MS/MS	241380	108020	297080	101450	154030	154460	8930900	3996700	10992000	3753800	5699000	5715000	3	2	1	2
	693	YDR119W-A	COX26	>YDR119W-A YDR119W-A SGDID:S000113555, Chr IV from 691014-691214, Genome Release 64-1-1, Uncharacterized ORF, Putative protein of unknown function; may interact with respiratory chain complexes III (ubiquinol-cytochrome c reductase) or IV (cytochrome c ox	7.4516	18.2	0.0014561	3.5374	1	18.2	0	18.2	0	18.2	18.2	2	0	2	0	2	2	2	0	2	0	2	2	By MS/MS	By matching	By MS/MS	By matching	By MS/MS	By matching	11490000	0	19514000	0	7307700	844580	34471000	0	58542000	0	21923000	2533700	1	0	2	0
	694	YDR120C	TRM1	>YDR120C TRM1 SGDID:S000002527, Chr IV from 693261-691549, Genome Release 64-1-1, reverse complement, Verified ORF, tRNA methyltransferase; two forms of the protein are made by alternative translation starts; localizes to both the nucleus and mitochondrio	64.052	75.3	0	323.31	1	50.4	66.1	71.6	62.1	66.5	44.4	29	38	44	34	40	26	29	38	44	34	40	26	By MS/MS	By MS/MS	By MS/MS	By MS/MS	By MS/MS	By MS/MS	11492000	4204400	78265000	2848000	66717000	675630	413710000	151360000	2817500000	102530000	2401800000	24323000	31	56	103	52
	695	YDR122W	KIN1	>YDR122W KIN1 SGDID:S000002529, Chr IV from 694700-697894, Genome Release 64-1-1, Verified ORF, Serine/threonine protein kinase involved in regulation of exocytosis; localizes to the cytoplasmic face of the plasma membrane; closely related to Kin2p	120.07	14.4	0	46.05	1	9.8	2.8	11.2	2.4	12.3	5.9	10	2	12	3	12	5	10	2	12	3	12	5	By MS/MS	By MS/MS	By MS/MS	By matching	By MS/MS	By matching	79651	4275.8	202280	6738.5	167450	11134	5336600	286480	13553000	451480	11219000	745980	3	2	11	0
	696	YDR127W	ARO1	>YDR127W ARO1 SGDID:S000002534, Chr IV from 704484-709250, Genome Release 64-1-1, Verified ORF, Pentafunctional arom protein, catalyzes steps 2 through 6 in the biosynthesis of chorismate, which is a precursor to aromatic amino acids	174.75	40.6	0	300.86	1	27.5	20.6	25.5	18.5	34.9	29	37	27	38	25	45	35	37	27	38	25	45	35	By MS/MS	By MS/MS	By MS/MS	By MS/MS	By MS/MS	By MS/MS	578050	200810	1212900	178690	1641700	316520	52602000	18274000	110380000	16261000	149400000	28803000	35	15	38	20
	697	YDR128W	MTC5	>YDR128W MTC5 SGDID:S000002535, Chr IV from 709549-712995, Genome Release 64-1-1, Verified ORF, Subunit of the SEA (Seh1-associated) complex, a coatomer-related complex that associates dynamically with the vacuole; has N-terminal WD-40 repeats and a C-ter	130.94	3	0	7.2374	1	2.1	1	2.1	1	0.9	2.2	2	1	2	1	1	2	2	1	2	1	1	2	By MS/MS	By matching	By MS/MS	By matching	By matching	By MS/MS	11881	2949.3	35361	2723.4	11267	6135.5	807920	200550	2404500	185190	766160	417210	1	0	1	0
	698	YDR129C	SAC6	>YDR129C SAC6 SGDID:S000002536, Chr IV from 715247-713340,715379-715359, Genome Release 64-1-1, reverse complement, Verified ORF, Fimbrin, actin-bundling protein; cooperates with Scp1p (calponin/transgelin) in the organization and maintenance of the actin	71.772	50.6	0	323.31	1	46	27.6	48.4	36.3	47	33.2	24	18	27	21	26	19	23	18	26	21	25	19	By MS/MS	By MS/MS	By MS/MS	By MS/MS	By MS/MS	By MS/MS	6423300	474320	9711200	638280	8721700	452390	263350000	19447000	398160000	26169000	357590000	18548000	26	11	36	15
	699	YDR137W	RGP1	>YDR137W RGP1 SGDID:S000002544, Chr IV from 728259-730250, Genome Release 64-1-1, Verified ORF, Subunit of a Golgi membrane exchange factor (Ric1p-Rgp1p) that catalyzes nucleotide exchange on Ypt6p	75.316	3.6	0.0041696	2.8137	1	1.1	2.7	1.1	2.7	1.1	2.7	1	2	1	2	1	2	1	2	1	2	1	2	By matching	By MS/MS	By matching	By MS/MS	By MS/MS	By MS/MS	11483	25226	29467	6047.9	5792.3	24085	459340	1009000	1178700	241920	231690	963380	0	1	0	2
	700	YDR138W	HPR1	>YDR138W HPR1 SGDID:S000002545, Chr IV from 730578-732836, Genome Release 64-1-1, Verified ORF, Subunit of THO/TREX complexes that couple transcription elongation with mitotic recombination and with mRNA metabolism and export, subunit of an RNA Pol II com	87.828	18.9	0	45.136	1	5.7	14.4	10.8	11.3	8.5	13.8	4	10	7	8	6	10	4	10	7	8	6	10	By matching	By MS/MS	By MS/MS	By MS/MS	By MS/MS	By MS/MS	121280	166100	294060	95850	225080	133290	5700400	7806700	13821000	4504900	10579000	6264800	0	6	4	7
	701	YDR139C	RUB1	>YDR139C RUB1 SGDID:S000002546, Chr IV from 733702-733618,733924-733776, Genome Release 64-1-1, reverse complement, Verified ORF, Ubiquitin-like protein with similarity to mammalian NEDD8; conjugation (neddylation) substrates include the cullins Cdc53p, R	8.6931	11.7	0.0041667	2.7965	1	11.7	0	11.7	11.7	11.7	11.7	1	0	1	1	1	1	1	0	1	1	1	1	By matching	By matching	By MS/MS	By matching	By MS/MS	By matching	555140	0	430820	23094	145420	28361	3330900	0	2584900	138560	872500	170170	0	0	1	0
	702	YDR140W	MTQ2	>YDR140W MTQ2 SGDID:S000002547, Chr IV from 734138-734803, Genome Release 64-1-1, Verified ORF, S-adenosylmethionine-dependent methyltransferase of the seven beta-strand family; subunit of complex with Trm112p that methylates translation release factor Su	24.972	7.2	0	68.587	1	0	0	0	0	0	0	0	0	0	0	0	0	0	0	0	0	0	0	By matching	By matching	By matching	By matching	By matching	By matching	0	0	0	0	0	0	0	0	0	0	0	0	0	0	0	0
	703	YDR141C	DOP1	>YDR141C DOP1 SGDID:S000002548, Chr IV from 739997-734901, Genome Release 64-1-1, reverse complement, Verified ORF, Golgi-localized, leucine-zipper domain containing protein; involved in endosome to Golgi transport, organization of the ER, establishing ce	194.69	11.9	0	58.517	1	5.7	5.7	9.4	6.5	9.7	7.7	10	10	17	11	17	13	10	10	17	11	17	13	By MS/MS	By MS/MS	By MS/MS	By MS/MS	By MS/MS	By MS/MS	65605	81776	304850	30717	181600	72743	6560500	8177600	30485000	3071700	18160000	7274300	6	6	13	3
	704	YDR142C	PEX7	>YDR142C PEX7 SGDID:S000002549, Chr IV from 741600-740473, Genome Release 64-1-1, reverse complement, Verified ORF, Peroxisomal signal receptor for the N-terminal nonapeptide signal (PTS2) of peroxisomal matrix proteins; WD repeat protein; defects in huma	42.322	37.1	0	83.804	1	21.6	32.3	35.2	26.9	23.2	37.1	9	12	11	11	10	14	9	12	11	11	10	14	By MS/MS	By MS/MS	By MS/MS	By MS/MS	By MS/MS	By MS/MS	1231100	1431600	797910	942250	2083200	1231500	25854000	30064000	16756000	19787000	43748000	25862000	3	15	5	8
	705	YDR143C	SAN1	>YDR143C SAN1 SGDID:S000002550, Chr IV from 743874-742042, Genome Release 64-1-1, reverse complement, Verified ORF, Ubiquitin-protein ligase; involved in the proteasome-dependent degradation of aberrant nuclear proteins; targets substrates with regions of	65.617	15.4	0	39.445	1	9.3	11.5	10.8	11.5	11.3	11.3	4	5	5	6	5	5	4	5	5	6	5	5	By MS/MS	By matching	By MS/MS	By MS/MS	By MS/MS	By MS/MS	210040	68397	634110	34575	438990	97527	5461100	1778300	16487000	898960	11414000	2535700	2	0	7	2
	706	YDR145W	TAF12	>YDR145W TAF12 SGDID:S000002552, Chr IV from 746738-748357, Genome Release 64-1-1, Verified ORF, Subunit (61/68 kDa) of TFIID and SAGA complexes, involved in RNA polymerase II transcription initiation and in chromatin modification, similar to histone H2A	61.072	34.3	0	309.11	1	29.9	19.7	31.7	24.7	32.1	28.6	13	10	14	11	15	14	13	10	14	11	15	14	By MS/MS	By MS/MS	By MS/MS	By MS/MS	By MS/MS	By MS/MS	650400	167180	2194300	128510	1441800	137560	20813000	5349700	70217000	4112200	46136000	4402000	10	6	14	5
	707	YDR148C	KGD2	>YDR148C KGD2 SGDID:S000002555, Chr IV from 755066-753675, Genome Release 64-1-1, reverse complement, Verified ORF, Dihydrolipoyl transsuccinylase, component of the mitochondrial alpha-ketoglutarate dehydrogenase complex, which catalyzes the oxidative dec	50.43	59	0	320.46	1	37.4	53.6	53.3	52.7	40.8	57.5	15	28	23	26	23	29	15	28	23	26	23	29	By MS/MS	By MS/MS	By MS/MS	By MS/MS	By MS/MS	By MS/MS	14436000	49625000	61766000	40548000	42442000	26666000	346460000	1191000000	1482400000	973150000	1018600000	639970000	25	116	39	124
	708	YDR150W	NUM1	>YDR150W NUM1 SGDID:S000002557, Chr IV from 755628-763874, Genome Release 64-1-1, Verified ORF, Protein required for nuclear migration, localizes to the mother cell cortex and the bud tip; may mediate interactions of dynein and cytoplasmic microtubules wi	313.03	69.2	0	323.31	1	61	55	58.4	50	63.6	50.7	120	95	108	83	123	86	120	95	108	83	123	86	By MS/MS	By MS/MS	By MS/MS	By MS/MS	By MS/MS	By MS/MS	5785200	1116000	3323500	478240	6734300	641590	1035600000	199760000	594910000	85605000	1205400000	114840000	250	104	153	67
	709	YDR152W	GIR2	>YDR152W GIR2 SGDID:S000002559, Chr IV from 765706-766503, Genome Release 64-1-1, Verified ORF, Highly-acidic cytoplasmic RWD domain-containing protein of unknown function; forms a complex with Rbg2p; interacts with Rbg1p and Gcn1p; associates with transl	31.03	18.5	0	6.6502	1	18.5	13.2	15.1	9.8	18.5	15.1	5	4	4	3	5	4	5	4	4	3	5	4	By MS/MS	By matching	By MS/MS	By MS/MS	By MS/MS	By MS/MS	755670	241670	424760	208730	1083700	262750	8312300	2658400	4672400	2296000	11921000	2890300	1	0	1	1
	710	YDR153C	ENT5	>YDR153C ENT5 SGDID:S000002560, Chr IV from 767971-766736, Genome Release 64-1-1, reverse complement, Verified ORF, Protein containing an N-terminal epsin-like domain involved in clathrin recruitment and traffic between the Golgi and endosomes; associates	47.321	14.6	0	27.817	1	10.5	8.3	11.2	14.6	4.6	11.2	4	3	4	5	2	5	4	3	4	5	2	5	By MS/MS	By MS/MS	By MS/MS	By MS/MS	By MS/MS	By MS/MS	304070	119840	240510	102250	175140	622270	5473300	2157200	4329100	1840600	3152600	11201000	3	2	2	4
	711	YDR155C	CPR1	>YDR155C CPR1 SGDID:S000002562, Chr IV from 769000-768512, Genome Release 64-1-1, reverse complement, Verified ORF, Cytoplasmic peptidyl-prolyl cis-trans isomerase (cyclophilin), catalyzes the cis-trans isomerization of peptide bonds N-terminal to proline	17.39	56.8	0	90.923	1	56.8	56.8	56.8	46.9	56.8	56.8	8	8	8	7	8	8	8	8	8	7	8	8	By MS/MS	By MS/MS	By MS/MS	By MS/MS	By MS/MS	By MS/MS	6928600	2254100	6751300	1361500	7392400	1000700	69286000	22541000	67513000	13615000	73924000	10007000	9	9	14	7
	712	YDR158W	HOM2	>YDR158W HOM2 SGDID:S000002565, Chr IV from 770357-771454, Genome Release 64-1-1, Verified ORF, Aspartic beta semi-aldehyde dehydrogenase, catalyzes the second step in the common pathway for methionine and threonine biosynthesis; expression regulated by G	39.543	25.5	0	37.764	1	6.8	6.8	11.8	6.8	16.7	10.7	2	2	3	2	4	3	2	2	3	2	4	3	By MS/MS	By matching	By MS/MS	By matching	By MS/MS	By MS/MS	367150	36552	74652	21331	275090	119860	7710100	767600	1567700	447950	5777000	2517100	1	0	1	0
	713	YDR159W;REV__YLR364W	SAC3	>YDR159W SAC3 SGDID:S000002566, Chr IV from 771877-775782, Genome Release 64-1-1, Verified ORF, Nuclear pore-associated protein; required for biogenesis of the small ribosomal subunit; component of TREX-2 complex (Sac3p-Thp1p-Sus1p-Cdc31p) involved in tra	149.57	13.2	0	98.535	2	10.9	2.5	9.5	6	10.2	4.8	12	3	11	7	11	6	12	3	11	7	11	6	By MS/MS	By MS/MS	By MS/MS	By MS/MS	By MS/MS	By MS/MS	210910	3482	259150	5761600	149410	2860800	16029000	264630	19696000	437880000	11355000	217420000	11	1	7	2
	714	YDR161W	ACL4	>YDR161W YDR161W SGDID:S000002568, Chr IV from 779043-780206, Genome Release 64-1-1, Uncharacterized ORF, Putative protein of unknown function; non-essential gene; proposed function in rRNA and ribosome biosynthesis based on transcriptional co-regulation;	42.942	9.6	0	78.238	1	0	3.1	6.5	0	0	4.7	0	1	2	0	0	2	0	1	1	0	0	1	By matching	By matching	By MS/MS	By matching	By matching	By matching	0	29085	36768	0	0	36336	0	523540	661830	0	0	654040	0	0	1	0
	715	YDR162C	NBP2	>YDR162C NBP2 SGDID:S000002569, Chr IV from 781100-780390, Genome Release 64-1-1, reverse complement, Verified ORF, Protein involved in the HOG (high osmolarity glycerol) pathway, negatively regulates Hog1p by recruitment of phosphatase Ptc1p the Pbs2p-Ho	26.57	5.9	0.0035273	3.0253	1	0	5.9	0	5.9	0	5.9	0	1	0	1	0	1	0	1	0	1	0	1	By matching	By matching	By matching	By matching	By matching	By matching	0	11311	0	22082	0	33259	0	113110	0	220820	0	332590	0	0	0	0
	716	YDR164C	SEC1	>YDR164C SEC1 SGDID:S000002571, Chr IV from 784215-782041, Genome Release 64-1-1, reverse complement, Verified ORF, Sm-like protein involved in docking and fusion of exocytic vesicles; binds to assembled SNARE complexes at the membrane and stimulates memb	83.479	11.9	0	17.295	1	4.4	3.9	4.4	7.3	4.4	9.4	3	3	3	4	3	6	3	3	3	4	3	6	By MS/MS	By MS/MS	By MS/MS	By matching	By matching	By MS/MS	85700	27769	99741	10393	78025	308010	3942200	1277400	4588100	478070	3589100	14169000	1	2	1	0
	717	YDR166C	SEC5	>YDR166C SEC5 SGDID:S000002573, Chr IV from 789221-786306, Genome Release 64-1-1, reverse complement, Verified ORF, Essential 107kDa subunit of the exocyst complex (Sec3p, Sec5p, Sec6p, Sec8p, Sec10p, Sec15p, Exo70p, and Exo84p), which has the essential f	112.12	15.9	0	89.41	1	7.7	3.5	11.3	6.3	10.2	7.4	8	3	11	5	9	7	8	3	11	5	9	7	By MS/MS	By MS/MS	By MS/MS	By MS/MS	By MS/MS	By MS/MS	180590	7880.9	608690	21768	248090	61102	11919000	520140	40173000	1436700	16374000	4032700	4	1	11	4
	718	YDR167W	TAF10	>YDR167W TAF10 SGDID:S000002574, Chr IV from 789449-790069, Genome Release 64-1-1, Verified ORF, Subunit (145 kDa) of TFIID and SAGA complexes, involved in RNA polymerase II transcription initiation and in chromatin modification	23.019	31.6	0	129.6	1	6.8	0	31.6	18.4	27.7	18.4	1	0	4	2	3	2	1	0	4	2	3	2	By MS/MS	By matching	By MS/MS	By MS/MS	By MS/MS	By MS/MS	70511	0	427370	46498	386990	65284	634590	0	3846300	418480	3482900	587560	2	0	4	1
	720	YDR170C	SEC7	>YDR170C SEC7 SGDID:S000002577, Chr IV from 802222-796193, Genome Release 64-1-1, reverse complement, Verified ORF, Guanine nucleotide exchange factor (GEF) for ADP ribosylation factors involved in proliferation of the Golgi, intra-Golgi transport and ER-	226.88	26.6	0	323.31	1	18.3	14.9	15.3	14.1	23.9	14.7	31	30	25	28	40	30	31	30	25	28	40	30	By MS/MS	By MS/MS	By MS/MS	By MS/MS	By MS/MS	By MS/MS	543430	195220	944180	120890	859420	195030	61951000	22255000	107640000	13782000	97974000	22233000	31	19	25	20
	721	YDR171W	HSP42	>YDR171W HSP42 SGDID:S000002578, Chr IV from 806621-807748, Genome Release 64-1-1, Verified ORF, Small heat shock protein (sHSP) with chaperone activity; forms barrel-shaped oligomers that suppress unfolded protein aggregation; involved in cytoskeleton re	42.816	52.3	0	281.93	1	34.7	39.7	39.2	35.5	37.3	45.3	18	16	21	15	21	21	18	16	21	15	21	21	By MS/MS	By MS/MS	By MS/MS	By MS/MS	By MS/MS	By MS/MS	31498000	14518000	46682000	16275000	36460000	29555000	535460000	246810000	793600000	276670000	619830000	502440000	41	41	50	37
	722	YDR172W	SUP35	>YDR172W SUP35 SGDID:S000002579, Chr IV from 808324-810381, Genome Release 64-1-1, Verified ORF, Translation termination factor eRF3, has a role in mRNA deadenylation and decay; altered protein conformation creates the [PSI(+)] prion that alters translati	76.55	60.3	0	323.31	1	53.9	54.3	53.4	49.2	55.9	53.9	48	53	49	52	53	56	48	53	49	52	53	56	By MS/MS	By MS/MS	By MS/MS	By MS/MS	By MS/MS	By MS/MS	28458000	6604200	60024000	5832100	30410000	7072100	1053000000	244360000	2220900000	215790000	1125200000	261670000	78	63	96	63
	723	YDR174W	HMO1	>YDR174W HMO1 SGDID:S000002581, Chr IV from 812110-812850, Genome Release 64-1-1, Verified ORF, Chromatin associated high mobility group (HMG) family member involved in genome maintenance; rDNA-binding component of the Pol I transcription system; associat	27.544	21.1	0	45.294	1	16.7	4.5	16.7	9.3	9.8	9.3	3	1	3	2	2	2	3	1	3	2	2	2	By MS/MS	By MS/MS	By MS/MS	By MS/MS	By MS/MS	By MS/MS	99331	27924	1290700	22680	1527900	17729	993310	279240	12907000	226800	15279000	177290	3	1	8	2
	724	YDR175C	RSM24	>YDR175C RSM24 SGDID:S000002582, Chr IV from 814152-813193, Genome Release 64-1-1, reverse complement, Verified ORF, Mitochondrial ribosomal protein of the small subunit	37.393	37.3	0	46.598	1	35.1	17.2	27.9	24.1	32.6	30.1	10	5	8	7	9	10	10	5	8	7	9	10	By MS/MS	By MS/MS	By MS/MS	By MS/MS	By MS/MS	By MS/MS	686150	103010	920560	107860	1156200	309720	17154000	2575200	23014000	2696600	28905000	7742900	4	2	7	5
	725	YDR176W	NGG1	>YDR176W NGG1 SGDID:S000002583, Chr IV from 814452-816560, Genome Release 64-1-1, Verified ORF, Transcriptional regulator involved in glucose repression of Gal4p-regulated genes; component of transcriptional adaptor and histone acetyltransferase complexes	79.281	8.8	0	5.2088	1	1.6	1.9	1.6	3.8	4.7	1.6	1	1	1	2	2	1	1	1	1	2	2	1	By matching	By MS/MS	By matching	By MS/MS	By MS/MS	By matching	27976	0	78467	3624.2	61422	3399.6	1203000	0	3374100	155840	2641100	146180	0	0	0	0
	726	YDR177W	UBC1	>YDR177W UBC1 SGDID:S000002584, Chr IV from 816878-817525, Genome Release 64-1-1, Verified ORF, Ubiquitin-conjugating enzyme that mediates selective degradation of short-lived and abnormal proteins; plays a role in vesicle biogenesis and ER-associated pro	24.178	38.1	0	20.253	1	12.6	26	12.6	12.6	38.1	12.6	2	3	2	2	4	2	2	3	2	2	4	2	By MS/MS	By MS/MS	By MS/MS	By MS/MS	By MS/MS	By MS/MS	255320	127410	534140	112990	726830	117020	3574500	1783700	7477900	1581800	10176000	1638200	2	1	2	1
	727	YDR178W	SDH4	>YDR178W SDH4 SGDID:S000002585, Chr IV from 817950-818495, Genome Release 64-1-1, Verified ORF, Membrane anchor subunit of succinate dehydrogenase (Sdh1p, Sdh2p, Sdh3p, Sdh4p), which couples the oxidation of succinate to the transfer of electrons to ubiqu	20.248	38.7	0	71.459	1	24.3	25.4	28.2	14.9	28.2	24.3	3	3	4	2	5	3	3	3	4	2	5	3	By MS/MS	By MS/MS	By MS/MS	By MS/MS	By MS/MS	By MS/MS	3903500	590440	3935900	980790	3586300	474340	35132000	5313900	35423000	8827100	32276000	4269100	2	3	4	3
	729	YDR180W	SCC2	>YDR180W SCC2 SGDID:S000002588, Chr IV from 821295-825776, Genome Release 64-1-1, Verified ORF, Subunit of cohesin loading factor (Scc2p-Scc4p), a complex required for loading of cohesin complexes onto chromosomes; involved in establishing sister chromati	171.1	1.4	0.0003827	4.5768	1	0.8	0	1.4	0.8	1.4	0	1	0	2	1	2	0	1	0	2	1	2	0	By MS/MS	By matching	By MS/MS	By matching	By MS/MS	By matching	3955.6	0	19878	452.2	8782.2	0	352050	0	1769100	40246	781620	0	1	0	1	0
	730	YDR182W	CDC1	>YDR182W CDC1 SGDID:S000002590, Chr IV from 827582-829057, Genome Release 64-1-1, Verified ORF, Putative lipid phosphatase of the endoplasmic reticulum; shows Mn2+ dependence and may affect Ca2+ signaling; mutants display actin and general growth defects	57.147	19.6	0	27.35	1	11.8	4.9	10.6	4.7	17.9	6.3	5	3	6	3	7	4	5	3	6	3	7	4	By MS/MS	By matching	By MS/MS	By MS/MS	By MS/MS	By MS/MS	566190	51896	1162100	31040	1583800	69419	15287000	1401200	31376000	838090	42763000	1874300	6	0	11	1
	731	YDR183W	PLP1	>YDR183W PLP1 SGDID:S000002591, Chr IV from 829585-830277, Genome Release 64-1-1, Verified ORF, Protein that interacts with CCT (chaperonin containing TCP-1) complex and has a role in actin and tubulin folding; has weak similarity to phosducins, which are	26.622	26.1	0	6.8931	1	11.7	11.3	7.8	11.3	13.5	7.4	3	3	2	3	3	2	3	3	2	3	3	2	By matching	By MS/MS	By matching	By MS/MS	By MS/MS	By MS/MS	317290	29283	412440	35279	337130	30823	5711200	527090	7423900	635020	6068300	554820	0	1	0	1
	733	YDR188W	CCT6	>YDR188W CCT6 SGDID:S000002596, Chr IV from 836421-838061, Genome Release 64-1-1, Verified ORF, Subunit of the cytosolic chaperonin Cct ring complex, related to Tcp1p, essential protein that is required for the assembly of actin and tubulins in vivo; cont	59.923	42.9	0	323.31	1	30.4	38.1	33.2	31.1	33.5	28.4	13	16	15	15	16	13	13	16	15	15	16	13	By MS/MS	By MS/MS	By MS/MS	By MS/MS	By MS/MS	By MS/MS	3404300	742130	3800300	805470	2953700	708570	105530000	23006000	117810000	24969000	91565000	21966000	11	10	15	12
	734	YDR189W	SLY1	>YDR189W SLY1 SGDID:S000002597, Chr IV from 838392-840392, Genome Release 64-1-1, Verified ORF, Hydrophilic protein involved in vesicle trafficking between the ER and Golgi; SM (Sec1/Munc-18) family protein that binds the tSNARE Sed5p and stimulates its a	74.678	49.8	0	230.07	1	35.9	44.7	39.3	45.8	40.5	39.2	19	22	20	24	21	21	19	22	20	24	21	21	By MS/MS	By MS/MS	By MS/MS	By MS/MS	By MS/MS	By MS/MS	2939500	832830	3355400	773590	3233900	609480	108760000	30815000	124150000	28623000	119650000	22551000	28	26	27	36
	735	YDR190C	RVB1	>YDR190C RVB1 SGDID:S000002598, Chr IV from 841995-840604, Genome Release 64-1-1, reverse complement, Verified ORF, Essential protein involved in transcription regulation; component of chromatin remodeling complexes; required for assembly and function of	50.452	68.3	0	323.31	1	45.6	53.3	62.9	60	61.3	49.2	16	19	24	21	24	18	16	19	24	21	24	18	By MS/MS	By MS/MS	By MS/MS	By MS/MS	By MS/MS	By MS/MS	3503300	1525600	8415500	988170	7570500	1437200	94590000	41191000	227220000	26681000	204400000	38805000	16	14	23	12
	736	YDR192C	NUP42	>YDR192C NUP42 SGDID:S000002600, Chr IV from 844861-843569, Genome Release 64-1-1, reverse complement, Verified ORF, Subunit of the nuclear pore complex (NPC) that localizes exclusively to the cytoplasmic side; involved in RNA export, most likely at a ter	42.778	21.2	0	19.242	1	0	0	3.5	0	3.5	3	0	0	1	0	1	1	0	0	1	0	1	1	By matching	By matching	By MS/MS	By matching	By MS/MS	By matching	0	0	13933	0	16069	15981	0	0	153270	0	176760	175790	0	0	1	0
	737	YDR194C	MSS116	>YDR194C MSS116 SGDID:S000002602, Chr IV from 847946-845952, Genome Release 64-1-1, reverse complement, Verified ORF, DEAD-box protein required for efficient splicing of mitochondrial Group I and II introns; non-polar RNA helicase that also facilities str	76.268	51.1	0	159.65	1	29.7	43.4	43.2	44.3	48.5	44.6	19	30	31	30	34	29	19	30	31	30	34	29	By MS/MS	By MS/MS	By MS/MS	By MS/MS	By MS/MS	By MS/MS	2246400	1164500	6461300	1209900	5789800	926340	98843000	51237000	284300000	53236000	254750000	40759000	12	20	25	20
	738	YDR195W	REF2	>YDR195W REF2 SGDID:S000002603, Chr IV from 848599-850200, Genome Release 64-1-1, Verified ORF, RNA-binding protein involved in the cleavage step of mRNA 3-end formation prior to polyadenylation, and in snoRNA maturation; part of holo-CPF subcomplex APT,	59.818	21.6	0	37.311	1	4.3	6.2	11.4	5.6	18.6	9.6	2	3	5	3	8	5	2	3	4	3	8	4	By matching	By MS/MS	By MS/MS	By matching	By MS/MS	By MS/MS	23655	28411	340240	101520	492840	80207	756970	909140	10888000	3248600	15771000	2566600	0	0	3	0
	739	YDR196C	CAB5	>YDR196C CAB5 SGDID:S000002604, Chr IV from 850999-850274, Genome Release 64-1-1, reverse complement, Verified ORF, Probable dephospho-CoA kinase (DPCK) that catalyzes the last step in coenzyme A biosynthesis; null mutant lethality is complemented by E. c	27.339	36.9	0	54.536	1	19.1	4.1	19.1	4.1	26.6	13.7	4	1	4	1	5	3	4	1	4	1	5	3	By matching	By matching	By MS/MS	By matching	By MS/MS	By matching	406480	7064.8	616070	24734	576920	33576	4471300	77713	6776800	272070	6346100	369340	0	0	3	0
	740	YDR197W	CBS2	>YDR197W CBS2 SGDID:S000002605, Chr IV from 851228-852397, Genome Release 64-1-1, Verified ORF, Mitochondrial translational activator of the COB mRNA; interacts with translating ribosomes, acts on the COB mRNA 5-untranslated leader	44.607	11.1	0	6.0681	1	0	6.9	7.2	2.1	3.9	5.1	0	3	3	1	2	2	0	2	3	0	1	1	By matching	By matching	By matching	By matching	By matching	By matching	0	42944	364970	0	126640	20928	0	1073600	9124300	0	3166000	523210	0	0	0	0
	741	YDR200C	VPS64	>YDR200C VPS64 SGDID:S000002608, Chr IV from 856093-854279, Genome Release 64-1-1, reverse complement, Verified ORF, Protein required for cytoplasm to vacuole targeting of proteins; forms a complex with Far3p and Far7p to Far11p involved in recovery from	67.283	14.9	0	20.555	1	5.6	6.6	8.3	5.6	8.3	5.6	4	4	5	4	5	4	3	3	4	3	4	3	By MS/MS	By MS/MS	By MS/MS	By MS/MS	By MS/MS	By MS/MS	250380	17815	8660800	40160	3596300	1043800	8262700	587910	285810000	1325300	118680000	34445000	3	1	7	1
	742	YDR201W	SPC19	>YDR201W SPC19 SGDID:S000002609, Chr IV from 856317-856814, Genome Release 64-1-1, Verified ORF, Essential subunit of the Dam1 complex (aka DASH complex), couples kinetochores to the force produced by MT depolymerization thereby aiding in chromosome segre	18.909	9.1	0	7.2494	1	0	0	0	0	0	0	0	0	0	0	0	0	0	0	0	0	0	0	By matching	By matching	By matching	By matching	By matching	By matching	0	0	0	0	0	0	0	0	0	0	0	0	0	0	0	0
	743	YDR204W	COQ4	>YDR204W COQ4 SGDID:S000002612, Chr IV from 858137-859144, Genome Release 64-1-1, Verified ORF, Protein with a role in ubiquinone (Coenzyme Q) biosynthesis, possibly functioning in stabilization of Coq7p; located on the matrix face of the mitochondrial in	38.627	27.5	0	49.15	1	15.2	17	18.5	6.3	15.2	12.8	4	4	5	2	4	4	4	4	5	2	4	4	By MS/MS	By MS/MS	By MS/MS	By MS/MS	By MS/MS	By matching	177450	373180	367080	64048	412750	45845	3371600	7090500	6974500	1216900	7842300	871060	2	1	5	1
	744	YDR205W	MSC2	>YDR205W MSC2 SGDID:S000002613, Chr IV from 859346-861520, Genome Release 64-1-1, Verified ORF, Member of the cation diffusion facilitator family, localizes to the endoplasmic reticulum and nucleus; mutations affect the cellular distribution of zinc and a	80.577	5.4	0	24.782	1	2.6	0	1.5	0	2.8	0	1	0	1	0	2	0	1	0	1	0	2	0	By MS/MS	By matching	By MS/MS	By matching	By MS/MS	By matching	0	0	0	0	84766	0	0	0	0	0	2627700	0	1	0	1	0
	745	YDR206W	EBS1	>YDR206W EBS1 SGDID:S000002614, Chr IV from 862054-864708, Genome Release 64-1-1, Verified ORF, Protein involved in inhibition of translation and nonsense-mediated decay; interacts with cap binding protein Cdc33p and with Nam7p; localizes to P-bodies upon	99.999	6.4	0	37.307	1	4.8	1.2	6.4	2.4	4.8	2.4	4	1	5	2	4	2	4	1	5	2	4	2	By MS/MS	By matching	By MS/MS	By matching	By MS/MS	By matching	83309	4198	167540	6133.7	121490	6826.7	3748900	188910	7539200	276020	5467200	307200	1	0	2	0
	746	YDR211W	GCD6	>YDR211W GCD6 SGDID:S000002619, Chr IV from 884727-886865, Genome Release 64-1-1, Verified ORF, Catalytic epsilon subunit of the translation initiation factor eIF2B, the guanine-nucleotide exchange factor for eIF2; activity subsequently regulated by phosp	81.16	35.3	0	161.41	1	28.7	18.5	24.2	20.6	26.7	30.9	18	12	15	15	16	20	18	12	15	15	16	20	By MS/MS	By MS/MS	By MS/MS	By MS/MS	By MS/MS	By MS/MS	1543800	122330	2908900	184380	1422100	285030	72560000	5749600	136720000	8665900	66840000	13397000	24	4	15	8
	747	YDR212W	TCP1	>YDR212W TCP1 SGDID:S000002620, Chr IV from 887232-888911, Genome Release 64-1-1, Verified ORF, Alpha subunit of chaperonin-containing T-complex, which mediates protein folding in the cytosol; involved in actin cytoskeleton maintenance; overexpression in	60.48	62.4	0	216.99	1	58.5	45.3	60.8	37.2	54.7	39.5	27	21	29	18	26	18	27	21	29	18	26	18	By MS/MS	By MS/MS	By MS/MS	By MS/MS	By MS/MS	By MS/MS	5593400	736650	7050800	719170	4974000	420400	201360000	26519000	253830000	25890000	179060000	15134000	25	16	26	15
	749	YDR214W	AHA1	>YDR214W AHA1 SGDID:S000002622, Chr IV from 892875-893927, Genome Release 64-1-1, Verified ORF, Co-chaperone that binds to Hsp82p and activates its ATPase activity; similar to Hch1p; expression is regulated by stresses such as heat shock	39.435	54.9	0	303.05	1	52.6	54.9	54.9	38.6	54.9	54.9	19	20	19	13	20	19	19	20	19	13	20	19	By MS/MS	By MS/MS	By MS/MS	By MS/MS	By MS/MS	By MS/MS	25598000	7745000	32978000	5057400	48215000	6192600	511960000	154900000	659560000	101150000	964300000	123850000	21	32	33	23
	750	YDR216W	ADR1	>YDR216W ADR1 SGDID:S000002624, Chr IV from 895035-899006, Genome Release 64-1-1, Verified ORF, Carbon source-responsive zinc-finger transcription factor, required for transcription of the glucose-repressed gene ADH2, of peroxisomal protein genes, and of	150.94	32	0	323.31	1	20.2	12.6	23.7	11.4	26.7	13.7	23	15	27	13	30	15	23	15	27	13	30	15	By MS/MS	By MS/MS	By MS/MS	By MS/MS	By MS/MS	By MS/MS	568960	70769	1760800	45159	1377600	92630	43241000	5378500	133820000	3432100	104700000	7039900	21	2	27	6
	752	YDR219C	MFB1	>YDR219C MFB1 SGDID:S000002627, Chr IV from 906852-905455, Genome Release 64-1-1, reverse complement, Verified ORF, Mitochondria-associated F-box protein involved in maintenance of normal mitochondrial morphology; interacts with Skp1p through the F-box mo	53.167	2.6	0	7.2615	1	0	0	0	0	2.6	0	0	0	0	0	1	0	0	0	0	0	1	0	By matching	By matching	By matching	By matching	By MS/MS	By matching	0	0	0	0	13190	0	0	0	0	0	382510	0	0	0	0	0
	753	YDR221W	GTB1	>YDR221W GTB1 SGDID:S000002629, Chr IV from 907330-909438, Genome Release 64-1-1, Verified ORF, Glucosidase II beta subunit, forms a complex with alpha subunit Rot2p, involved in removal of two glucose residues from N-linked glycans during glycoprotein bi	79.907	14.8	0	35.507	1	12.7	1.6	11.4	6.6	7.8	7.7	7	1	6	4	4	4	7	1	6	4	4	4	By MS/MS	By matching	By MS/MS	By MS/MS	By MS/MS	By matching	273680	1976.3	425160	24774	224660	14366	10126000	73124	15731000	916640	8312500	531550	3	0	7	1
	755	YDR226W	ADK1	>YDR226W ADK1 SGDID:S000002634, Chr IV from 916486-917154, Genome Release 64-1-1, Verified ORF, Adenylate kinase, required for purine metabolism; localized to the cytoplasm and the mitochondria; lacks cleavable signal sequence	24.254	27.9	0	11.074	1	23.4	18.5	18.5	18.5	19.4	14.4	5	4	4	4	4	3	5	4	4	4	4	3	By MS/MS	By MS/MS	By MS/MS	By MS/MS	By MS/MS	By MS/MS	686810	181180	276240	91361	620810	101070	12363000	3261200	4972200	1644500	11174000	1819300	2	2	2	1
	756	YDR228C	PCF11	>YDR228C PCF11 SGDID:S000002636, Chr IV from 923806-921926, Genome Release 64-1-1, reverse complement, Verified ORF, mRNA 3 end processing factor, essential component of cleavage and polyadenylation factor IA (CF IA), involved in pre-mRNA 3 end processi	71.897	18.5	0	17.535	1	8.8	1.9	13.6	7.3	13.3	3	6	1	8	5	8	2	6	1	8	5	8	2	By MS/MS	By matching	By MS/MS	By matching	By MS/MS	By matching	307820	14339	257090	28485	269490	9681.6	12005000	559230	10026000	1110900	10510000	377580	4	0	4	0
	757	YDR229W	IVY1	>YDR229W IVY1 SGDID:S000002637, Chr IV from 924785-926146, Genome Release 64-1-1, Verified ORF, Phospholipid-binding protein that interacts with both Ypt7p and Vps33p, may partially counteract the action of Vps33p and vice versa, localizes to the rim of t	49.975	25.6	0	138.69	1	23.8	18.3	19.4	20.3	20.1	16.6	9	7	8	8	8	7	9	7	8	8	8	7	By MS/MS	By MS/MS	By MS/MS	By MS/MS	By MS/MS	By MS/MS	1729700	209770	1923000	194650	1366300	172610	41512000	5034500	46152000	4671500	32792000	4142600	7	5	7	3
	758	YDR231C	COX20	>YDR231C COX20 SGDID:S000002639, Chr IV from 926910-926293, Genome Release 64-1-1, reverse complement, Verified ORF, Mitochondrial inner membrane protein, required for proteolytic processing of Cox2p and its assembly into cytochrome c oxidase	23.758	39	0	303.8	1	35.1	35.1	35.1	35.1	29.3	26.3	8	7	8	7	7	6	8	7	8	7	7	6	By MS/MS	By MS/MS	By MS/MS	By MS/MS	By MS/MS	By MS/MS	6132300	666180	3055900	507400	3518600	531850	79719000	8660300	39726000	6596100	45741000	6914100	9	11	9	8
	759	YDR232W	HEM1	>YDR232W HEM1 SGDID:S000002640, Chr IV from 927452-929098, Genome Release 64-1-1, Verified ORF, 5-aminolevulinate synthase, catalyzes the first step in the heme biosynthetic pathway; an N-terminal signal sequence is required for localization to the mitoch	59.362	24.5	0	30.795	1	19.7	11.7	15.1	15.1	15.7	15.1	8	6	7	7	7	7	8	6	7	7	7	7	By MS/MS	By MS/MS	By MS/MS	By MS/MS	By MS/MS	By MS/MS	995620	132800	731950	112810	383280	172980	24890000	3320100	18299000	2820200	9582100	4324600	8	2	3	6
	760	YDR233C	RTN1	>YDR233C RTN1 SGDID:S000002641, Chr IV from 930357-929470, Genome Release 64-1-1, reverse complement, Verified ORF, ER membrane protein that interacts with Sey1p to maintain ER morphology; interacts with exocyst subunit Sec6p, with Yip3p, and with Sbh1p;	32.916	80.3	0	323.31	1	64.4	71.5	67.8	56.6	57.6	63.4	18	19	20	16	19	19	18	19	20	16	19	19	By MS/MS	By MS/MS	By MS/MS	By MS/MS	By MS/MS	By MS/MS	17599000	6354100	7248900	5383500	20676000	6863300	334380000	120730000	137730000	102290000	392840000	130400000	30	24	23	27
	761	YDR235W	PRP42	>YDR235W PRP42 SGDID:S000002643, Chr IV from 933504-935138, Genome Release 64-1-1, Verified ORF, U1 snRNP protein involved in splicing, required for U1 snRNP biogenesis; contains multiple tetriatricopeptide repeats	65.144	7.4	0	4.9043	1	2.9	2.9	0	5.9	5.9	5.9	2	2	0	4	4	4	2	2	0	4	4	4	By MS/MS	By matching	By matching	By MS/MS	By MS/MS	By matching	41798	13419	0	35621	169910	21934	1462900	469660	0	1246700	5946800	767670	1	0	0	3
	762	YDR236C	FMN1	>YDR236C FMN1 SGDID:S000002644, Chr IV from 935892-935236, Genome Release 64-1-1, reverse complement, Verified ORF, Riboflavin kinase, phosphorylates riboflavin to form riboflavin monophosphate (FMN), which is a necessary cofactor for many enzymes; locali	24.537	30.7	0	19.56	1	25.2	14.2	18.3	23.9	18.3	18.3	4	2	3	4	3	3	4	2	3	4	3	3	By MS/MS	By matching	By MS/MS	By MS/MS	By MS/MS	By matching	409930	13690	396260	153210	235790	21823	5739000	191660	5547700	2144900	3301100	305530	3	0	4	2
	763	YDR237W	MRPL7	>YDR237W MRPL7 SGDID:S000002645, Chr IV from 936615-937493, Genome Release 64-1-1, Verified ORF, Mitochondrial ribosomal protein of the large subunit	33.099	29.8	0	44.527	1	19.2	18.8	15.4	21.2	26.7	18.2	6	5	5	5	8	5	6	5	5	5	8	5	By MS/MS	By MS/MS	By MS/MS	By MS/MS	By MS/MS	By MS/MS	922180	207000	947350	260810	2018000	398020	17521000	3933000	18000000	4955400	38342000	7562400	4	6	4	3
	764	YDR238C	SEC26	>YDR238C SEC26 SGDID:S000002646, Chr IV from 940816-937895, Genome Release 64-1-1, reverse complement, Verified ORF, Essential beta-coat protein of the COPI coatomer, involved in ER-to-Golgi protein trafficking and maintenance of normal ER morphology; sha	109.02	46.1	0	323.31	1	35.3	30.8	33.7	32.8	42.9	31.1	27	26	29	27	36	24	27	26	29	27	36	24	By MS/MS	By MS/MS	By MS/MS	By MS/MS	By MS/MS	By MS/MS	4963400	459250	8823800	757500	6504000	708690	277950000	25718000	494130000	42420000	364220000	39687000	32	25	30	33
	765	YDR239C		>YDR239C YDR239C SGDID:S000002647, Chr IV from 943420-941057, Genome Release 64-1-1, reverse complement, Verified ORF, Protein of unknown function that may interact with ribosomes, based on co-purification experiments	86.432	9	0.00075273	4.2137	1	5.2	2.7	7.6	6	3.7	5	3	2	5	4	2	3	3	2	5	4	2	3	By matching	By MS/MS	By MS/MS	By matching	By matching	By matching	16724	81335	87215	13623	7611.5	21497	869650	4229400	4535200	708380	395800	1117900	0	1	5	0
	766	YDR240C	SNU56	>YDR240C SNU56 SGDID:S000002648, Chr IV from 945152-943674, Genome Release 64-1-1, reverse complement, Verified ORF, Component of U1 snRNP required for mRNA splicing via spliceosome; yeast specific, no metazoan counterpart; interacts with mRNA in commitme	56.498	10.2	0	6.8983	1	8.3	2.6	7.5	2.6	8.3	2.6	3	1	3	1	3	1	3	1	3	1	3	1	By matching	By matching	By MS/MS	By matching	By MS/MS	By matching	67186	2950.9	193590	4403.7	55627	5681.8	2082800	91477	6001400	136510	1724400	176140	0	0	2	0
	767	YDR243C	PRP28	>YDR243C PRP28 SGDID:S000002651, Chr IV from 950284-948518, Genome Release 64-1-1, reverse complement, Verified ORF, RNA helicase in the DEAD-box family, involved in RNA isomerization at the 5 splice site	66.641	1.9	0.010017	2.1966	1	0	0	1.9	0	1.9	0	0	0	1	0	1	0	0	0	1	0	1	0	By matching	By matching	By matching	By matching	By MS/MS	By matching	0	0	14898	0	24347	0	0	0	566130	0	925190	0	0	0	0	0
	768	YDR244W	PEX5	>YDR244W PEX5 SGDID:S000002652, Chr IV from 950563-952401, Genome Release 64-1-1, Verified ORF, Peroxisomal membrane signal receptor for the C-terminal tripeptide signal sequence (PTS1) of peroxisomal matrix proteins, required for peroxisomal matrix prote	69.323	91.8	0	323.31	1	87.6	90.7	87.6	90.7	82	90.2	49	57	51	55	49	56	49	57	51	55	49	56	By MS/MS	By MS/MS	By MS/MS	By MS/MS	By MS/MS	By MS/MS	196820000	69306000	174350000	79475000	104440000	55775000	7872800000	2772200000	6974200000	3179000000	4177800000	2231000000	343	294	227	334
	769	YDR245W	MNN10	>YDR245W MNN10 SGDID:S000002653, Chr IV from 952800-953981, Genome Release 64-1-1, Verified ORF, Subunit of a Golgi mannosyltransferase complex also containing Anp1p, Mnn9p, Mnn11p, and Hoc1p that mediates elongation of the polysaccharide mannan backbone;	46.747	32.1	0	100.93	1	15.3	26.2	15.8	17.6	19.8	26.2	5	8	5	5	6	8	5	8	5	5	6	8	By MS/MS	By MS/MS	By MS/MS	By MS/MS	By MS/MS	By MS/MS	546660	303080	1308300	138300	1558100	299230	13666000	7577100	32707000	3457400	38952000	7480800	1	4	1	4
	770	YDR246W	TRS23	>YDR246W TRS23 SGDID:S000002654, Chr IV from 954288-954947, Genome Release 64-1-1, Verified ORF, One of 10 subunits of the transport protein particle (TRAPP) complex of the cis-Golgi which mediates vesicle docking and fusion; involved in endoplasmic retic	24.863	23.7	0	33.852	1	6.8	23.7	6.8	23.7	20.1	18.7	1	5	1	5	4	4	1	5	1	5	4	4	By MS/MS	By MS/MS	By MS/MS	By MS/MS	By MS/MS	By MS/MS	0	51226	18411	54720	151250	48568	0	870840	312990	930240	2571300	825650	1	4	1	4
	771	YDR248C		>YDR248C YDR248C SGDID:S000002656, Chr IV from 958339-957758, Genome Release 64-1-1, reverse complement, Uncharacterized ORF, Putative protein of unknown function; sequence similarity to bacterial and human gluconokinase; green fluorescent protein (GFP)-f	22.174	23.8	0	11.376	1	18.7	10.9	18.7	0	23.8	12.4	3	2	3	0	4	2	3	2	3	0	4	2	By MS/MS	By MS/MS	By MS/MS	By matching	By MS/MS	By MS/MS	276640	29989	287590	0	378860	20806	3596300	389850	3738600	0	4925200	270480	1	1	3	0
	772	YDR251W	PAM1	>YDR251W PAM1 SGDID:S000002659, Chr IV from 960614-963106, Genome Release 64-1-1, Verified ORF, Essential protein of unknown function; exhibits variable expression during colony morphogenesis; overexpression permits survival without protein phosphatase 2A	92.871	12.7	0	23.561	1	10.2	9.5	9.4	7.6	11.6	5.9	6	6	6	5	7	4	6	6	6	5	7	4	By matching	By MS/MS	By MS/MS	By MS/MS	By MS/MS	By MS/MS	131820	38402	441620	12112	355450	42515	6195400	1804900	20756000	569270	16706000	1998200	0	2	3	2
	773	YDR255C	RMD5	>YDR255C RMD5 SGDID:S000002663, Chr IV from 967822-966557, Genome Release 64-1-1, reverse complement, Verified ORF, Conserved protein that has an E3-like ubiquitin ligase activity necessary for polyubiquitination and degradation of the gluconeogenic enzym	49.168	15.4	0	50.506	1	9	9.3	5.9	9.3	9	6.2	3	3	2	3	3	2	3	3	2	3	3	2	By MS/MS	By matching	By MS/MS	By matching	By MS/MS	By matching	104270	39841	94419	29153	145610	26960	3023900	1155400	2738100	845450	4222700	781830	2	0	1	0
	774	YDR256C	CTA1	>YDR256C CTA1 SGDID:S000002664, Chr IV from 969680-968133, Genome Release 64-1-1, reverse complement, Verified ORF, Catalase A, breaks down hydrogen peroxide in the peroxisomal matrix formed by acyl-CoA oxidase (Pox1p) during fatty acid beta-oxidation	58.555	30.3	0	131.48	1	26.2	28.3	24.9	26.8	26.4	25.8	15	18	14	16	13	16	15	18	14	16	13	16	By MS/MS	By MS/MS	By MS/MS	By MS/MS	By MS/MS	By MS/MS	4212200	1915900	3256500	749020	1782200	713240	117940000	53646000	91183000	20973000	49900000	19971000	13	20	13	15
	775	YDR258C	HSP78	>YDR258C HSP78 SGDID:S000002666, Chr IV from 974243-971808, Genome Release 64-1-1, reverse complement, Verified ORF, Oligomeric mitochondrial matrix chaperone that cooperates with Ssc1p in mitochondrial thermotolerance after heat shock; able to prevent th	91.335	61.7	0	323.31	1	57	52	53.8	51.8	56.7	55.7	43	39	38	37	41	44	43	39	38	37	41	44	By MS/MS	By MS/MS	By MS/MS	By MS/MS	By MS/MS	By MS/MS	9210800	593830	3636700	438920	2684900	560270	580280000	37411000	229110000	27652000	169150000	35297000	59	24	30	29
	777	YDR260C	SWM1	>YDR260C SWM1 SGDID:S000002668, Chr IV from 977229-976717, Genome Release 64-1-1, reverse complement, Verified ORF, Subunit of the anaphase-promoting complex, which is an E3 ubiquitin ligase that regulates the metaphase-anaphase transition and exit from m	19.356	14.7	0.0077966	2.3723	1	8.2	14.7	8.2	6.5	8.2	14.7	1	2	1	1	1	2	1	2	1	1	1	2	By MS/MS	By MS/MS	By matching	By matching	By MS/MS	By matching	16045	20434	15296	12394	17388	14267	160450	204340	152960	123940	173880	142670	1	1	0	0
	779	YDR264C	AKR1	>YDR264C AKR1 SGDID:S000002672, Chr IV from 998323-996029, Genome Release 64-1-1, reverse complement, Verified ORF, Palmitoyl transferase involved in protein palmitoylation; acts as a negative regulator of pheromone response pathway; required for endocyto	85.839	11.1	0	35.414	1	7.1	5.5	8.5	8	8.5	9.4	4	3	5	5	5	6	4	3	5	5	5	6	By MS/MS	By MS/MS	By MS/MS	By MS/MS	By MS/MS	By MS/MS	227980	15255	249950	16326	229140	20940	7979400	533930	8748200	571430	8019900	732880	3	2	3	3
	780	YDR265W	PEX10	>YDR265W PEX10 SGDID:S000002673, Chr IV from 998864-999877, Genome Release 64-1-1, Verified ORF, Peroxisomal membrane E3 ubiquitin ligase, required for for Ubc4p-dependent Pex5p ubiquitination and peroxisomal matrix protein import; contains zinc-binding R	39.098	86.1	0	323.31	1	84.6	70.9	84	69.4	70.9	73	43	41	45	39	37	36	43	41	45	39	37	36	By MS/MS	By MS/MS	By MS/MS	By MS/MS	By MS/MS	By MS/MS	969660000	189690000	650800000	185980000	752780000	131210000	22302000000	4363000000	14968000000	4277600000	17314000000	3017800000	268	246	286	269
	781	YDR266C	HEL2	>YDR266C YDR266C SGDID:S000002674, Chr IV from 1002023-1000104, Genome Release 64-1-1, reverse complement, Verified ORF, Protein of unknown function that may interact with ribosomes, based on co-purification experiments;green fluorescent protein (GFP)-fus	72.755	3.9	0.0035125	2.9801	1	0	0	1.3	1.3	1.3	2.7	0	0	1	1	1	1	0	0	1	1	1	1	By matching	By matching	By matching	By matching	By MS/MS	By MS/MS	0	0	15745	2439.4	17283	0	0	0	740000	114650	812280	0	0	0	0	0
	782	YDR267C	CIA1	>YDR267C CIA1 SGDID:S000002675, Chr IV from 1003502-1002510, Genome Release 64-1-1, reverse complement, Verified ORF, WD40 repeat protein involved in assembly of cytosolic and nuclear iron-sulfur proteins; similar to the human Ciao1 protein; YDR267C is an	37.274	14.5	0	50.491	1	0	4.8	9.7	4.8	8.8	14.5	0	1	2	1	2	3	0	1	2	1	2	3	By matching	By matching	By MS/MS	By matching	By matching	By matching	0	9246.6	77589	10223	42731	49594	0	147950	1241400	163560	683700	793510	0	0	1	0
	783	YDR280W	RRP45	>YDR280W RRP45 SGDID:S000002688, Chr IV from 1020747-1021664, Genome Release 64-1-1, Verified ORF, Exosome non-catalytic core component; involved in 3-5 RNA processing and degradation in both the nucleus and the cytoplasm; has similarity to E. coli RNas	33.962	16.4	0	8.7974	1	12.8	10.5	9.5	10.5	12.8	7.2	4	3	3	3	4	2	4	3	3	3	4	2	By matching	By matching	By matching	By MS/MS	By MS/MS	By MS/MS	202820	87349	152060	92696	340710	74195	3448000	1484900	2585000	1575800	5792100	1261300	0	0	0	1
	784	YDR283C	GCN2	>YDR283C GCN2 SGDID:S000002691, Chr IV from 1030049-1025070, Genome Release 64-1-1, reverse complement, Verified ORF, Protein kinase, phosphorylates the alpha-subunit of translation initiation factor eIF2 (Sui2p) in response to starvation; activated by un	190.19	17.7	0	53.536	1	10.2	10.2	9.6	9.3	14.8	14.9	16	17	15	15	23	24	16	17	15	15	23	24	By MS/MS	By MS/MS	By MS/MS	By MS/MS	By MS/MS	By MS/MS	181000	71104	205960	43803	257560	241560	16833000	6612700	19154000	4073700	23953000	22465000	4	10	7	6
	785	YDR284C	DPP1	>YDR284C DPP1 SGDID:S000002692, Chr IV from 1031419-1030550, Genome Release 64-1-1, reverse complement, Verified ORF, Diacylglycerol pyrophosphate (DGPP) phosphatase, zinc-regulated vacuolar membrane-associated lipid phosphatase, dephosphorylates DGPP to	33.514	15.9	0	22.909	1	15.9	15.9	15.9	15.9	15.9	15.9	4	4	4	4	4	4	4	4	4	4	4	4	By MS/MS	By matching	By MS/MS	By matching	By MS/MS	By MS/MS	1360300	103990	589560	226800	883890	198870	19044000	1455900	8253800	3175200	12374000	2784100	1	0	2	0
	786	YDR289C	RTT103	>YDR289C RTT103 SGDID:S000002697, Chr IV from 1039509-1038280, Genome Release 64-1-1, reverse complement, Verified ORF, Protein that interacts with exonuclease Rat1p and Rai1p and plays a role in transcription termination by RNA polymerase II, has an RPR	46.488	9	0.0014722	3.7285	1	0	9	4.9	2.4	4.9	2.4	0	3	2	1	2	1	0	3	2	1	2	1	By matching	By MS/MS	By MS/MS	By matching	By MS/MS	By matching	0	20783	121760	5746.1	96398	7406.9	0	519560	3043900	143650	2409900	185170	0	1	1	0
	787	YDR292C	SRP101	>YDR292C SRP101 SGDID:S000002700, Chr IV from 1045011-1043146, Genome Release 64-1-1, reverse complement, Verified ORF, Signal recognition particle (SRP) receptor alpha subunit; contain GTPase domains; involved in SRP-dependent protein targeting; interact	69.277	46.7	0	218.18	1	36.7	28	38.5	17.4	38.2	25.3	18	14	19	8	17	13	18	14	19	8	17	13	By MS/MS	By MS/MS	By MS/MS	By MS/MS	By MS/MS	By MS/MS	1791800	217090	2244900	115970	1681100	99458	71670000	8683700	89795000	4638700	67245000	3978300	13	4	14	1
	788	YDR293C	SSD1	>YDR293C SSD1 SGDID:S000002701, Chr IV from 1049392-1045640, Genome Release 64-1-1, reverse complement, Verified ORF, Translational repressor with a role in cell wall polar growth and integrity; regulated by Cbk1p phosphorylation to effect bud-specific tr	139.95	43.7	0	323.31	1	40.1	21.6	33.6	23.4	40	28.9	43	23	39	27	45	31	43	23	39	27	45	31	By MS/MS	By MS/MS	By MS/MS	By MS/MS	By MS/MS	By MS/MS	2243300	177420	3002500	152600	2921900	382420	150300000	11887000	201160000	10224000	195770000	25622000	61	7	41	9
	789	YDR294C	DPL1	>YDR294C DPL1 SGDID:S000002702, Chr IV from 1052228-1050459, Genome Release 64-1-1, reverse complement, Verified ORF, Dihydrosphingosine phosphate lyase, regulates intracellular levels of sphingolipid long-chain base phosphates (LCBPs), degrades phosphory	65.565	58.4	0	323.31	1	40.6	42.8	57.2	46.3	57.2	42.1	22	22	29	23	30	21	22	22	29	23	30	21	By MS/MS	By MS/MS	By MS/MS	By MS/MS	By MS/MS	By MS/MS	9804300	537990	7117000	386650	7049700	407070	392170000	21519000	284680000	15466000	281990000	16283000	39	15	42	19
	790	YDR296W	MHR1	>YDR296W MHR1 SGDID:S000002704, Chr IV from 1055212-1055892, Genome Release 64-1-1, Verified ORF, Protein involved in homologous recombination in mitochondria; required for recombination-dependent mtDNA partitioning; involved in stimulation of mitochondri	26.894	25.2	0	17.315	1	15.5	14.6	15.5	15	25.2	14.6	4	3	4	3	5	3	4	3	4	3	5	3	By MS/MS	By MS/MS	By MS/MS	By MS/MS	By MS/MS	By MS/MS	346560	68481	279310	56880	408000	67632	5544900	1095700	4469000	910090	6527900	1082100	3	2	3	2
	792	YDR298C	ATP5	>YDR298C ATP5 SGDID:S000002706, Chr IV from 1058814-1058176, Genome Release 64-1-1, reverse complement, Verified ORF, Subunit 5 of the stator stalk of mitochondrial F1F0 ATP synthase, which is an evolutionarily conserved enzyme complex required for ATP sy	22.814	71.2	0	323.31	1	67	67	67.9	70.3	62.3	67.5	13	14	15	14	14	14	13	14	15	14	14	14	By MS/MS	By MS/MS	By MS/MS	By MS/MS	By MS/MS	By MS/MS	25226000	10238000	32178000	13514000	30732000	10609000	454070000	184280000	579210000	243250000	553180000	190970000	23	33	23	37
	793	YDR299W	BFR2	>YDR299W BFR2 SGDID:S000002707, Chr IV from 1059627-1061231, Genome Release 64-1-1, Verified ORF, Essential protein that is a component of 90S preribosomes; may be involved in rRNA processing; multicopy suppressor of sensitivity to Brefeldin A; expression	61.202	26.6	0	84.352	1	19.1	19.7	21.2	18.2	21.2	15.5	8	9	9	8	10	7	8	9	9	8	10	7	By MS/MS	By MS/MS	By MS/MS	By MS/MS	By MS/MS	By MS/MS	331000	119960	1200300	64400	1068400	68866	10923000	3958800	39610000	2125200	35257000	2272600	3	2	11	5
	794	YDR300C	PRO1	>YDR300C PRO1 SGDID:S000002708, Chr IV from 1062791-1061505, Genome Release 64-1-1, reverse complement, Verified ORF, Gamma-glutamyl kinase, catalyzes the first step in proline biosynthesis	47.162	24.8	0	37.19	1	10.3	10.3	10.3	0	10.3	11.7	3	3	3	0	3	4	3	3	3	0	3	4	By matching	By matching	By MS/MS	By matching	By MS/MS	By matching	306530	42930	227700	0	628860	69547	7663200	1073200	5692500	0	15722000	1738700	0	0	1	0
	795	YDR301W	CFT1	>YDR301W CFT1 SGDID:S000002709, Chr IV from 1063352-1067425, Genome Release 64-1-1, Verified ORF, RNA-binding subunit of the mRNA cleavage and polyadenylation factor; involved in poly(A) site recognition and required for both pre-mRNA cleavage and polyade	153.4	15.4	0	75.832	1	7.8	6.2	7.6	7	15.4	5.7	10	8	9	9	17	7	10	8	9	9	17	7	By MS/MS	By MS/MS	By MS/MS	By MS/MS	By MS/MS	By MS/MS	117810	28494	189310	32161	313830	38887	8835900	2137100	14198000	2412100	23537000	2916600	5	1	7	4
	796	YDR303C	RSC3	>YDR303C RSC3 SGDID:S000002711, Chr IV from 1071386-1068729, Genome Release 64-1-1, reverse complement, Verified ORF, Component of the RSC chromatin remodeling complex; essential gene required for maintenance of proper ploidy and regulation of ribosomal p	101.72	14.6	0	46.217	1	10.7	0	13	0	13.8	0	7	0	8	0	9	0	7	0	8	0	9	0	By MS/MS	By matching	By MS/MS	By matching	By MS/MS	By matching	128360	0	303440	0	199570	0	6417800	0	15172000	0	9978400	0	1	0	3	0
	798	YDR308C	SRB7	>YDR308C SRB7 SGDID:S000002716, Chr IV from 1078449-1078027, Genome Release 64-1-1, reverse complement, Verified ORF, Subunit of the RNA polymerase II mediator complex; associates with core polymerase subunits to form the RNA polymerase II holoenzyme; ess	16.071	37.1	0	19.411	1	12.9	12.9	7.9	12.9	12.9	20	2	2	1	2	2	2	2	2	1	2	2	2	By MS/MS	By matching	By MS/MS	By matching	By MS/MS	By MS/MS	207980	22041	40261	74147	202780	23154	1663800	176330	322090	593180	1622300	185230	1	0	1	0
	799	YDR310C	SUM1	>YDR310C SUM1 SGDID:S000002718, Chr IV from 1084316-1081128, Genome Release 64-1-1, reverse complement, Verified ORF, Transcriptional repressor required for mitotic repression of middle sporulation-specific genes; also acts as general replication initiati	118.2	5.8	0	105.43	1	3.3	0	4.3	0	3.3	0	2	0	3	0	2	0	2	0	3	0	2	0	By MS/MS	By matching	By MS/MS	By matching	By MS/MS	By matching	5279.2	0	22121	0	8028.6	0	332590	0	1393600	0	505800	0	2	0	2	0
	800	YDR312W	SSF2	>YDR312W SSF2 SGDID:S000002720, Chr IV from 1087581-1088942, Genome Release 64-1-1, Verified ORF, Protein required for ribosomal large subunit maturation, functionally redundant with Ssf1p; member of the Brix family	51.855	26.7	0	7.5657	1	14.8	7.5	22.5	9.1	19	9.1	4	3	7	4	6	4	1	1	1	1	1	1	By MS/MS	By matching	By MS/MS	By MS/MS	By matching	By MS/MS	70529	8486.3	16121	5425.1	5634.1	13754	1904300	229130	435280	146480	152120	371370	1	0	1	1
	801	YDR316W	OMS1	>YDR316W OMS1 SGDID:S000002724, Chr IV from 1093763-1095178, Genome Release 64-1-1, Verified ORF, Protein integral to the mitochondrial membrane; has a conserved methyltransferase motif; multicopy suppressor of respiratory defects caused by OXA1 mutations	55.588	33.3	0	41.798	1	30.4	26.3	28	21.9	32.1	18.9	13	14	14	11	15	9	13	14	14	11	15	9	By MS/MS	By MS/MS	By MS/MS	By MS/MS	By MS/MS	By MS/MS	939170	288450	2033100	166130	1515700	104540	31932000	9807300	69125000	5648300	51533000	3554400	4	5	13	5
	802	YDR320C	SWA2	>YDR320C SWA2 SGDID:S000002728, Chr IV from 1108101-1106095, Genome Release 64-1-1, reverse complement, Verified ORF, Auxilin-like protein involved in vesicular transport; clathrin-binding protein required for uncoating of clathrin-coated vesicles	75.019	6.1	0	38.764	1	3.7	1.8	6.1	1.8	6.1	1.8	2	1	3	1	3	1	2	1	3	1	3	1	By MS/MS	By matching	By MS/MS	By matching	By MS/MS	By MS/MS	138830	1607.4	210920	2157.8	209260	0	5414400	62688	8225700	84154	8161200	0	2	0	3	0
	803	YDR322C-A	TIM11	>YDR322C-A TIM11 SGDID:S000007255, Chr IV from 1112293-1112003, Genome Release 64-1-1, reverse complement, Verified ORF, Subunit e of mitochondrial F1F0-ATPase, which is a large, evolutionarily conserved enzyme complex required for ATP synthesis; essentia	10.875	87.5	0	163.16	1	74	69.8	69.8	83.3	63.5	71.9	9	8	7	11	6	9	9	8	7	11	6	9	By MS/MS	By MS/MS	By MS/MS	By MS/MS	By MS/MS	By MS/MS	40359000	10533000	20481000	8344300	21406000	4190100	322870000	84262000	163840000	66754000	171250000	33521000	11	11	3	14
	804	YDR322W	MRPL35	>YDR322W MRPL35 SGDID:S000002730, Chr IV from 1110589-1111692, Genome Release 64-1-1, Verified ORF, Mitochondrial ribosomal protein of the large subunit	42.825	49.9	0	172.68	1	26.2	36	41.7	37.6	43.9	35.7	10	10	13	12	13	12	10	10	13	12	13	12	By matching	By MS/MS	By MS/MS	By MS/MS	By MS/MS	By MS/MS	946100	411770	741000	311350	1948100	446830	25545000	11118000	20007000	8406500	52598000	12064000	0	3	5	3
	806	YDR324C	UTP4	>YDR324C UTP4 SGDID:S000002732, Chr IV from 1116763-1114433, Genome Release 64-1-1, reverse complement, Verified ORF, Subunit of U3-containing 90S preribosome and Small Subunit (SSU) processome complexes involved in production of 18S rRNA and assembly of	87.8	25.5	0	63.876	1	14.7	15.7	17.1	18.6	15.7	20.9	9	10	10	12	9	14	9	10	10	12	9	14	By MS/MS	By MS/MS	By MS/MS	By MS/MS	By MS/MS	By MS/MS	346670	166380	773240	126880	513270	172820	17334000	8319000	38662000	6344200	25663000	8640900	4	6	7	9
	807	YDR325W	YCG1	>YDR325W YCG1 SGDID:S000002733, Chr IV from 1117126-1120233, Genome Release 64-1-1, Verified ORF, Subunit of the condensin complex; required for establishment and maintenance of chromosome condensation, chromosome segregation and chromatin binding of the	117.85	4.6	0	38.064	1	1.4	0	3.6	0	3.5	0	1	0	3	0	3	0	1	0	3	0	3	0	By matching	By matching	By MS/MS	By matching	By MS/MS	By matching	6493	0	23308	0	38645	0	389580	0	1398500	0	2318700	0	0	0	2	0
	808	YDR326C	YSP2	>YDR326C YSP2 SGDID:S000002734, Chr IV from 1124925-1120609, Genome Release 64-1-1, reverse complement, Verified ORF, Protein involved in programmed cell death; mutant shows resistance to cell death induced by amiodarone or intracellular acidification	160.58	3.9	0	6.709	1	1.4	0.7	1.7	0.7	1.7	0	1	1	2	1	2	0	1	1	2	1	2	0	By matching	By MS/MS	By MS/MS	By matching	By matching	By matching	0	0	361.66	0	326.06	0	0	0	28209	0	25433	0	0	0	1	0
	809	YDR328C	SKP1	>YDR328C SKP1 SGDID:S000002736, Chr IV from 1126018-1125434, Genome Release 64-1-1, reverse complement, Verified ORF, Evolutionarily conserved kinetochore protein that is part of multiple protein complexes, including the SCF ubiquitin ligase complex, the	22.33	32.5	0	48.814	1	32.5	23.7	32.5	16.5	32.5	21.1	6	4	6	3	5	3	6	4	6	3	5	3	By MS/MS	By matching	By MS/MS	By MS/MS	By MS/MS	By MS/MS	672650	119600	657890	119450	975190	147710	8744500	1554900	8552600	1552900	12677000	1920200	3	0	6	1
	810	YDR329C	PEX3	>YDR329C PEX3 SGDID:S000002737, Chr IV from 1127595-1126270, Genome Release 64-1-1, reverse complement, Verified ORF, Peroxisomal membrane protein (PMP) required for proper localization and stability of PMPs; anchors peroxisome retention factor Inp1p at t	50.675	34.2	0	311.14	1	32	34.2	19	27.2	27.2	34.2	12	13	8	11	11	13	12	13	8	11	11	13	By MS/MS	By MS/MS	By MS/MS	By MS/MS	By MS/MS	By MS/MS	26246000	3054300	11486000	3988300	19404000	2464000	498670000	58032000	218230000	75777000	368680000	46816000	25	19	15	20
	811	YDR334W	SWR1	>YDR334W SWR1 SGDID:S000002742, Chr IV from 1135932-1140476, Genome Release 64-1-1, Verified ORF, Swi2/Snf2-related ATPase that is the structural component of the SWR1 complex, which exchanges histone variant H2AZ (Htz1p) for chromatin-bound histone H2A	174.53	3	0	13.197	1	2.4	0.7	2.4	0.7	3	1.5	3	1	3	1	4	2	3	1	3	1	4	2	By MS/MS	By matching	By matching	By matching	By MS/MS	By matching	293390	31106	140640	34712	97547	20915	25232000	2675100	12095000	2985300	8389100	1798700	1	0	0	0
	812	YDR335W	MSN5	>YDR335W MSN5 SGDID:S000002743, Chr IV from 1141168-1144842, Genome Release 64-1-1, Verified ORF, Karyopherin involved in nuclear import and export of proteins, including import of replication protein A and export of Swi6p, Far1p, and Pho4p; required for	142.12	6.1	0	21.58	1	4.7	3.1	5.5	2.3	6.1	3.1	4	3	5	2	6	3	4	3	5	2	6	3	By MS/MS	By matching	By MS/MS	By matching	By MS/MS	By MS/MS	22526	4345.8	37361	2405.8	67130	6035	1757000	338970	2914200	187660	5236200	470730	3	0	3	0
	813	YDR337W	MRPS28	>YDR337W MRPS28 SGDID:S000002745, Chr IV from 1146319-1147179, Genome Release 64-1-1, Verified ORF, Mitochondrial ribosomal protein of the small subunit	33.057	32.5	0	52.429	1	30.1	20.3	32.2	16.4	30.1	22.7	7	5	8	5	8	6	7	5	8	5	8	6	By MS/MS	By MS/MS	By MS/MS	By MS/MS	By MS/MS	By MS/MS	1062900	120390	1006000	212290	2044300	288020	20195000	2287500	19114000	4033500	38842000	5472400	4	2	5	2
	814	YDR341C		>YDR341C YDR341C SGDID:S000002749, Chr IV from 1153626-1151803, Genome Release 64-1-1, reverse complement, Verified ORF, Arginyl-tRNA synthetase, proposed to be cytoplasmic but the authentic, non-tagged protein is detected in highly purified mitochondria	69.524	17.3	0	21.227	1	13.2	1.6	15.3	6.6	17.3	10	8	1	9	4	10	6	7	0	8	3	9	5	By MS/MS	By matching	By MS/MS	By matching	By MS/MS	By matching	289860	2750.1	407080	10483	472390	16816	13044000	123750	18318000	471730	21258000	756720	6	0	7	0
	815	YDR343C;YDR342C;YNR072W;YEL069C;YJR158W;YDL245C	HXT6	>YDR343C HXT6 SGDID:S000002751, Chr IV from 1161320-1159608, Genome Release 64-1-1, reverse complement, Verified ORF, High-affinity glucose transporter of the major facilitator superfamily, nearly identical to Hxt7p, expressed at high basal levels relativ	62.704	22.8	0	79.442	6	22.6	11.9	19.5	11.9	20.7	14.7	11	6	9	6	11	8	7	5	6	4	8	6	By MS/MS	By MS/MS	By MS/MS	By MS/MS	By MS/MS	By MS/MS	3663300	320800	3577800	522860	1579300	440560	73267000	6416100	71557000	10457000	31586000	8811100	29	6	11	12
	817	YDR346C	SVF1	>YDR346C SVF1 SGDID:S000002754, Chr IV from 1168659-1167214, Genome Release 64-1-1, reverse complement, Verified ORF, Protein with a potential role in cell survival pathways, required for the diauxic growth shift; expression in mammalian cells increases s	54.367	14.6	0	10.989	1	12.1	0	7.3	0	3.1	0	4	0	2	0	1	0	4	0	2	0	1	0	By MS/MS	By matching	By matching	By matching	By matching	By matching	497670	0	37711	0	7059.3	0	12442000	0	942780	0	176480	0	3	0	0	0
	818	YDR347W	MRP1	>YDR347W MRP1 SGDID:S000002755, Chr IV from 1169178-1170143, Genome Release 64-1-1, Verified ORF, Mitochondrial ribosomal protein of the small subunit; MRP1 exhibits genetic interactions with PET122, encoding a COX3-specific translational activator, and w	36.728	48.3	0	59.701	1	32.1	29.6	38	24.9	33	36.4	8	8	10	7	9	11	8	8	10	7	9	11	By MS/MS	By MS/MS	By MS/MS	By MS/MS	By MS/MS	By MS/MS	1063900	365200	1558200	286020	2127000	295940	21279000	7303900	31164000	5720400	42540000	5918800	4	6	7	5
	819	YDR348C	PAL1	>YDR348C YDR348C SGDID:S000002756, Chr IV from 1171825-1170326, Genome Release 64-1-1, reverse complement, Uncharacterized ORF, Protein of unknown function; green fluorescent protein (GFP)-fusion protein localizes to the cell periphery and bud neck; poten	54.995	14.6	0.00075047	4.1455	1	4.4	0	4.4	2.4	9.6	2.4	1	0	1	1	3	1	1	0	1	1	3	1	By matching	By matching	By matching	By MS/MS	By MS/MS	By MS/MS	22154	0	33998	1396.2	55692	7424.9	686790	0	1053900	43281	1726500	230170	0	0	0	1
	820	YDR353W	TRR1	>YDR353W TRR1 SGDID:S000002761, Chr IV from 1183299-1184258, Genome Release 64-1-1, Verified ORF, Cytoplasmic thioredoxin reductase, key regulatory enzyme that determines the redox state of the thioredoxin system, which acts as a disulfide reductase syste	34.238	4.7	0.00038462	4.7393	1	4.7	4.7	4.7	0	4.7	4.7	1	1	1	0	1	1	1	1	1	0	1	1	By matching	By matching	By matching	By matching	By matching	By matching	65152	15191	37150	0	44865	8152.8	1042400	243050	594410	0	717840	130440	0	0	0	0
	821	YDR354W	TRP4	>YDR354W TRP4 SGDID:S000002762, Chr IV from 1184747-1185889, Genome Release 64-1-1, Verified ORF, Anthranilate phosphoribosyl transferase of the tryptophan biosynthetic pathway, catalyzes the phosphoribosylation of anthranilate, subject to the general con	41.374	5.8	0.0021513	3.2502	1	0	2.9	0	0	0	0	0	1	0	0	0	0	0	1	0	0	0	0	By matching	By MS/MS	By matching	By matching	By matching	By matching	0	0	0	0	0	0	0	0	0	0	0	0	0	0	0	0
	822	YDR356W	SPC110	>YDR356W SPC110 SGDID:S000002764, Chr IV from 1186107-1188941, Genome Release 64-1-1, Verified ORF, Inner plaque spindle pole body (SPB) component, ortholog of human kendrin; involved in connecting nuclear microtubules to SPB; interacts with Tub4p-complex	111.78	8.2	0	9.0414	1	5.5	2	5.2	2.3	2.5	2	5	2	4	2	2	2	5	2	4	2	2	2	By MS/MS	By MS/MS	By matching	By MS/MS	By MS/MS	By MS/MS	301090	135100	125350	20419	63046	70863	19872000	8916800	8273100	1347700	4161000	4676900	4	1	0	1
	823	YDR358W	GGA1	>YDR358W GGA1 SGDID:S000002766, Chr IV from 1190059-1191732, Genome Release 64-1-1, Verified ORF, Golgi-localized protein with homology to gamma-adaptin, interacts with and regulates Arf1p and Arf2p in a GTP-dependent manner in order to facilitate traffic	62.319	36.8	0	78.318	1	22.6	18.5	30.7	18.1	33.8	17.2	9	8	12	8	13	7	9	8	12	8	13	7	By MS/MS	By MS/MS	By MS/MS	By MS/MS	By MS/MS	By MS/MS	169210	64621	725280	50031	658560	29190	6260900	2391000	26835000	1851200	24367000	1080000	7	3	11	1
	824	YDR359C	EAF1	>YDR359C EAF1 SGDID:S000002767, Chr IV from 1194884-1191936, Genome Release 64-1-1, reverse complement, Verified ORF, Component of the NuA4 histone acetyltransferase complex; acts as a platform for assembly of NuA4 subunits into the native complex; requir	112.5	2.6	0.00075301	4.2226	1	1.1	1.5	2.6	1.5	2.6	1.5	1	1	2	1	2	1	1	1	2	1	2	1	By matching	By MS/MS	By MS/MS	By matching	By MS/MS	By matching	6261.8	176390	179280	80155	249520	1230600	400750	11289000	11474000	5129900	15969000	78760000	0	1	2	0
	825	YDR361C	BCP1	>YDR361C BCP1 SGDID:S000002769, Chr IV from 1196263-1195412, Genome Release 64-1-1, reverse complement, Verified ORF, Essential protein involved in nuclear export of Mss4p, which is a lipid kinase that generates phosphatidylinositol 4,5-biphosphate and pl	32.661	11.7	0	22.539	1	11.7	0	11.7	6.7	11.7	6.7	2	0	2	1	2	1	2	0	2	1	2	1	By MS/MS	By matching	By matching	By MS/MS	By MS/MS	By MS/MS	86743	0	48046	0	119240	6024.6	1387900	0	768740	0	1907800	96394	1	0	0	1
	826	YDR363W-A	SEM1	>YDR363W-A SEM1 SGDID:S000007235, Chr IV from 1202128-1202397, Genome Release 64-1-1, Verified ORF, Component of the lid subcomplex of the regulatory subunit of the 26S proteasome; involved in mRNA export mediated by the TREX-2 complex (Sac3p-Thp1p); orth	10.386	23.6	0	19.343	1	13.5	23.6	13.5	23.6	13.5	23.6	1	3	1	2	1	2	1	3	1	2	1	2	By MS/MS	By MS/MS	By MS/MS	By MS/MS	By MS/MS	By MS/MS	823260	551010	521820	257170	895940	251110	3293100	2204000	2087300	1028700	3583800	1004500	1	4	2	2
	827	YDR365C	ESF1	>YDR365C ESF1 SGDID:S000002773, Chr IV from 1206383-1204497, Genome Release 64-1-1, reverse complement, Verified ORF, Nucleolar protein involved in pre-rRNA processing; depletion causes severely decreased 18S rRNA levels	72.409	11.8	0	23.839	1	9.6	7.3	9.6	8.8	7.8	11.8	6	5	6	6	5	8	6	5	6	6	5	8	By MS/MS	By matching	By MS/MS	By MS/MS	By MS/MS	By MS/MS	182960	91967	291290	116090	185560	160570	6037800	3034900	9612700	3831100	6123600	5298700	8	0	6	2
	828	YDR367W	KEI1	>YDR367W KEI1 SGDID:S000002775, Chr IV from 1212848-1212877,1212979-1213614, Genome Release 64-1-1, Verified ORF, Component of inositol phosphorylceramide (IPC) synthase; forms a complex with Aur1p and regulates its activity; required for IPC synthase com	25.484	9.5	0.0041826	2.8743	1	9.5	3.6	9.5	9.5	9.5	3.6	2	1	2	2	2	1	2	1	2	2	2	1	By MS/MS	By matching	By MS/MS	By matching	By MS/MS	By MS/MS	1065000	44807	860460	199110	862430	95863	6389900	268840	5162800	1194700	5174600	575180	3	0	2	0
	829	YDR368W	YPR1	>YDR368W YPR1 SGDID:S000002776, Chr IV from 1213904-1214842, Genome Release 64-1-1, Verified ORF, NADPH-dependent aldo-keto reductase, reduces multiple substrates including 2-methylbutyraldehyde and D,L-glyceraldehyde, expression is induced by osmotic and	34.755	10.3	0.00075245	4.2131	1	10.3	4.2	4.2	4.2	4.2	4.2	2	1	1	1	1	1	2	1	1	1	1	1	By MS/MS	By matching	By matching	By matching	By matching	By matching	14887000	887320	8264800	859660	5624900	534720	372160000	22183000	206620000	21491000	140620000	13368000	2	0	0	0
	830	YDR369C	XRS2	>YDR369C XRS2 SGDID:S000002777, Chr IV from 1217580-1215016, Genome Release 64-1-1, reverse complement, Verified ORF, Protein required for DNA repair; component of the Mre11 complex, which is involved in double strand breaks, meiotic recombination, telome	96.363	2	0.0035286	3.0348	1	0	0	2	0	0	0	0	0	1	0	0	0	0	0	1	0	0	0	By matching	By matching	By MS/MS	By matching	By matching	By matching	0	0	2887	0	0	0	0	0	155900	0	0	0	0	0	1	0
	831	YDR372C	VPS74	>YDR372C VPS74 SGDID:S000002780, Chr IV from 1222149-1221112, Genome Release 64-1-1, reverse complement, Verified ORF, Protein required for Golgi localization of glycosyltransferases; binds the cytosolic domains of Golgi glycosyltransferases; binding to P	39.286	40	0	231.24	1	21.2	37.1	23.8	32.2	28.7	35.1	6	11	8	10	9	11	5	10	7	9	8	10	By MS/MS	By MS/MS	By MS/MS	By MS/MS	By MS/MS	By MS/MS	1229400	973860	1231200	613780	2005600	909620	24587000	19477000	24624000	12276000	40111000	18192000	4	9	5	9
	832	YDR373W	FRQ1	>YDR373W FRQ1 SGDID:S000002781, Chr IV from 1222759-1223331, Genome Release 64-1-1, Verified ORF, N-myristoylated calcium-binding protein that may have a role in intracellular signaling through its regulation of the phosphatidylinositol 4-kinase Pik1p; me	22.011	18.4	0	7.8162	1	9.5	9.5	9.5	9.5	9.5	3.7	1	1	1	1	1	1	1	1	1	1	1	1	By MS/MS	By matching	By matching	By matching	By MS/MS	By MS/MS	58712	5850.9	4819.6	5583.7	41453	14248	645840	64360	53015	61421	455990	156730	1	0	0	0
	833	YDR377W	ATP17	>YDR377W ATP17 SGDID:S000002785, Chr IV from 1228611-1228916, Genome Release 64-1-1, Verified ORF, Subunit f of the F0 sector of mitochondrial F1F0 ATP synthase, which is a large, evolutionarily conserved enzyme complex required for ATP synthesis	11.312	60.4	0	12.573	1	29.7	47.5	52.5	39.6	30.7	52.5	3	6	7	5	4	6	3	6	7	5	4	6	By MS/MS	By MS/MS	By MS/MS	By MS/MS	By MS/MS	By MS/MS	22001000	16261000	20818000	16217000	8721500	13139000	132010000	97564000	124910000	97304000	52329000	78837000	3	6	4	5
	834	YDR378C	LSM6	>YDR378C LSM6 SGDID:S000002786, Chr IV from 1229609-1229349, Genome Release 64-1-1, reverse complement, Verified ORF, Lsm (Like Sm) protein; part of heteroheptameric complexes (Lsm2p-7p and either Lsm1p or 8p): cytoplasmic Lsm1p complex involved in mRNA d	9.3975	55.8	0	24.538	1	55.8	55.8	34.9	55.8	55.8	41.9	4	4	3	4	4	3	4	4	3	4	4	3	By MS/MS	By MS/MS	By MS/MS	By MS/MS	By MS/MS	By MS/MS	2835500	856790	2946100	378550	1392900	135420	14178000	4283900	14731000	1892800	6964600	677100	2	1	3	2
	835	YDR379C-A	SDH6	>YDR379C-A YDR379C-A SGDID:S000007605, Chr IV from 1233517-1233278, Genome Release 64-1-1, reverse complement, Verified ORF, Protein involved in the assembly of the mitochondrial succinate dehydrogenase complex; mutations in human ortholog SDHAF1 are asso	9.3517	25.3	0.0041609	2.7727	1	16.5	16.5	25.3	0	25.3	8.9	1	1	2	0	2	1	1	1	2	0	2	1	By MS/MS	By matching	By MS/MS	By matching	By MS/MS	By matching	320930	52486	857880	0	762310	69470	1604700	262430	4289400	0	3811500	347350	1	0	2	0
	836	YDR379W	RGA2	>YDR379W RGA2 SGDID:S000002787, Chr IV from 1230167-1233196, Genome Release 64-1-1, Verified ORF, GTPase-activating protein for the polarity-establishment protein Cdc42p; implicated in control of septin organization, pheromone response, and haploid invasi	113.29	8.4	0	44.949	1	5.1	4.3	6.2	5.5	5.5	5.9	5	4	6	5	5	5	5	4	6	5	5	5	By MS/MS	By MS/MS	By MS/MS	By MS/MS	By MS/MS	By MS/MS	702720	11036	646910	12465	512720	15097	49190000	772490	45283000	872570	35890000	1056800	3	0	6	1
	837	YDR380W	ARO10	>YDR380W ARO10 SGDID:S000002788, Chr IV from 1234218-1236125, Genome Release 64-1-1, Verified ORF, Phenylpyruvate decarboxylase, catalyzes decarboxylation of phenylpyruvate to phenylacetaldehyde, which is the first specific step in the Ehrlich pathway	71.384	30.2	0	132.56	1	22.7	11	18.6	3	23.9	3.5	13	7	13	2	15	2	13	7	13	2	15	2	By MS/MS	By matching	By MS/MS	By MS/MS	By MS/MS	By matching	1626100	63667	2183400	6022.1	2048000	9252.2	58541000	2292000	78603000	216800	73729000	333080	12	0	10	1
	838	YDR381C-A	MCO13	>YDR381C-A YDR381C-A SGDID:S000007650, Chr IV from 1238630-1238312,1238850-1238825, Genome Release 64-1-1, reverse complement, Verified ORF, Protein of unknown function, localized to the mitochondrial outer membrane	12.714	38.6	0	71.402	1	38.6	24.6	38.6	24.6	38.6	24.6	3	2	3	2	3	2	3	2	3	2	3	2	By MS/MS	By matching	By MS/MS	By MS/MS	By MS/MS	By MS/MS	1230900	165710	671630	105050	775440	61262	9847600	1325700	5373100	840410	6203500	490100	2	0	3	1
	839	YDR381W	YRA1	>YDR381W YRA1 SGDID:S000002789, Chr IV from 1236558-1236842,1237609-1238004, Genome Release 64-1-1, Verified ORF, RNA binding protein required for export of poly(A)+ mRNA from the nucleus; proposed to couple mRNA export with 3 end processing via its inte	24.955	47.3	0	69.857	1	39.4	42.9	42.9	42.5	43.8	42.9	10	10	10	9	11	10	10	10	10	9	11	10	By MS/MS	By MS/MS	By MS/MS	By MS/MS	By MS/MS	By MS/MS	7819900	3833100	12615000	2881000	18933000	6080100	117300000	57496000	189230000	43216000	284000000	91201000	13	17	14	18
	840	YDR382W	RPP2B	>YDR382W RPP2B SGDID:S000002790, Chr IV from 1239492-1239824, Genome Release 64-1-1, Verified ORF, Ribosomal protein P2 beta, a component of the ribosomal stalk, which is involved in the interaction between translational elongation factors and the ribosom	11.05	88.2	0	313.64	1	88.2	88.2	83.6	88.2	88.2	88.2	8	9	10	11	10	11	8	9	10	11	10	11	By MS/MS	By MS/MS	By MS/MS	By MS/MS	By MS/MS	By MS/MS	81042000	69446000	230660000	65749000	178210000	37313000	486250000	416680000	1384000000	394490000	1069200000	223880000	7	18	13	24
	841	YDR384C	ATO3	>YDR384C ATO3 SGDID:S000002792, Chr IV from 1242031-1241204, Genome Release 64-1-1, reverse complement, Verified ORF, Plasma membrane protein, regulation pattern suggests a possible role in export of ammonia from the cell; phosphorylated in mitochondria;	30.028	7.3	0.0003811	4.4692	1	7.3	0	7.3	7.3	7.3	0	2	0	2	2	2	0	2	0	2	2	2	0	By MS/MS	By matching	By MS/MS	By matching	By MS/MS	By matching	561240	0	675850	39291	207340	0	3367400	0	4055100	235740	1244000	0	3	0	4	0
	842	YOR133W;YDR385W	EFT1	>YOR133W EFT1 SGDID:S000005659, Chr XV from 575098-577626, Genome Release 64-1-1, Verified ORF, Elongation factor 2 (EF-2), also encoded by EFT2; catalyzes ribosomal translocation during protein synthesis; contains diphthamide, the unique posttranslationa	93.288	72.7	0	323.31	2	49.9	52.6	49.3	54.9	57.1	65	44	50	44	53	55	58	44	50	44	53	55	58	By MS/MS	By MS/MS	By MS/MS	By MS/MS	By MS/MS	By MS/MS	29478000	29264000	86629000	15754000	50278000	19956000	1503400000	1492500000	4418100000	803460000	2564200000	1017700000	84	162	99	164
	843	YDR388W	RVS167	>YDR388W RVS167 SGDID:S000002796, Chr IV from 1250186-1251634, Genome Release 64-1-1, Verified ORF, Actin-associated protein with roles in endocytosis and exocytosis; interacts with Rvs161p to regulate actin cytoskeleton, endocytosis, and viability follow	52.774	47.3	0	323.31	1	38.6	36.9	43.6	38.2	38.8	40.5	18	18	21	19	19	19	18	18	21	19	19	19	By MS/MS	By MS/MS	By MS/MS	By MS/MS	By MS/MS	By MS/MS	12555000	2139800	17853000	1455500	14352000	1380300	238540000	40657000	339210000	27654000	272690000	26226000	28	23	34	15
	844	YDR392W	SPT3	>YDR392W SPT3 SGDID:S000002800, Chr IV from 1258696-1259709, Genome Release 64-1-1, Verified ORF, Subunit of the SAGA and SAGA-like transcriptional regulatory complexes, interacts with Spt15p to activate transcription of some RNA polymerase II-dependent g	38.8	7.1	0	5.2997	1	3.6	0	7.1	3.6	7.1	0	1	0	2	1	2	0	1	0	2	1	2	0	By matching	By matching	By MS/MS	By matching	By MS/MS	By matching	48676	0	238750	2888.1	301690	0	924850	0	4536300	54874	5732000	0	0	0	1	0
	845	YDR393W	SHE9	>YDR393W SHE9 SGDID:S000002801, Chr IV from 1259901-1261271, Genome Release 64-1-1, Verified ORF, Mitochondrial inner membrane protein required for normal mitochondrial morphology, may be involved in fission of the inner membrane; forms a homo-oligomeric	53.57	11	0	6.0088	1	9	11	9	11	8.1	9.2	4	5	4	5	4	4	4	5	4	5	4	4	By MS/MS	By MS/MS	By MS/MS	By MS/MS	By MS/MS	By MS/MS	3140000	1346800	976560	673850	1979800	606100	97340000	41749000	30273000	20889000	61373000	18789000	5	2	1	4
	846	YDR394W	RPT3	>YDR394W RPT3 SGDID:S000002802, Chr IV from 1261681-1262967, Genome Release 64-1-1, Verified ORF, One of six ATPases of the 19S regulatory particle of the 26S proteasome involved in the degradation of ubiquitinated substrates; substrate of N-acetyltransfe	47.893	62.6	0	323.31	1	53.3	60.7	54	62.6	59.1	57.2	20	22	22	23	23	21	19	21	21	22	22	20	By MS/MS	By MS/MS	By MS/MS	By MS/MS	By MS/MS	By MS/MS	9987100	4637200	16621000	2746200	14287000	3016800	239690000	111290000	398900000	65909000	342900000	72402000	13	24	20	23
	847	YDR395W	SXM1	>YDR395W SXM1 SGDID:S000002803, Chr IV from 1263324-1266158, Genome Release 64-1-1, Verified ORF, Nuclear transport factor (karyopherin) involved in protein transport between the cytoplasm and nucleoplasm; similar to Nmd5p, Cse1p, Lph2p, and the human cel	108.4	19.8	0	106.16	1	15.9	10.5	15.4	12.3	18.3	12.6	13	9	12	10	15	10	13	9	12	10	15	10	By MS/MS	By MS/MS	By MS/MS	By MS/MS	By MS/MS	By MS/MS	1074100	44850	1817200	151770	1389800	178000	47258000	1973400	79958000	6678100	61153000	7832100	16	6	19	12
	848	YDR397C	NCB2	>YDR397C NCB2 SGDID:S000002805, Chr IV from 1266769-1266366,1266898-1266862, Genome Release 64-1-1, reverse complement, Verified ORF, Subunit of a heterodimeric NC2 transcription regulator complex with Bur6p; complex binds to TBP and can repress transcrip	16.65	17.1	0	17.679	1	17.1	17.1	17.1	17.1	17.1	9.6	2	2	2	2	2	1	2	2	2	2	2	1	By MS/MS	By MS/MS	By MS/MS	By MS/MS	By MS/MS	By MS/MS	93574	90720	163940	46762	188240	28836	748590	725760	1311500	374090	1505900	230690	2	1	1	1
	849	YDR398W	UTP5	>YDR398W UTP5 SGDID:S000002806, Chr IV from 1267471-1269402, Genome Release 64-1-1, Verified ORF, Subunit of U3-containing Small Subunit (SSU) processome complex involved in production of 18S rRNA and assembly of small ribosomal subunit	72.001	15.9	0	57.923	1	11.4	10	13.1	11.8	12.1	13.1	7	7	8	8	7	9	7	7	8	8	7	9	By MS/MS	By MS/MS	By MS/MS	By MS/MS	By MS/MS	By MS/MS	427940	160320	1334400	157540	802530	157870	11554000	4328500	36029000	4253600	21668000	4262600	6	2	7	6
	850	YDR404C	RPB7	>YDR404C RPB7 SGDID:S000002812, Chr IV from 1277169-1276654, Genome Release 64-1-1, reverse complement, Verified ORF, RNA polymerase II subunit B16; forms two subunit dissociable complex with Rpb4p; involved in recruitment of 3-end processing factors to	19.058	11.7	0.0068004	2.4125	1	4.7	4.7	4.7	4.7	4.7	4.7	1	1	1	1	1	1	1	1	1	1	1	1	By MS/MS	By MS/MS	By matching	By matching	By MS/MS	By matching	131850	37980	37089	26222	178630	26030	1054800	303840	296720	209780	1429000	208240	1	1	0	0
	851	YDR405W	MRP20	>YDR405W MRP20 SGDID:S000002813, Chr IV from 1277646-1278437, Genome Release 64-1-1, Verified ORF, Mitochondrial ribosomal protein of the large subunit	30.566	34.6	0	25.683	1	9.9	18.6	31.9	22.8	31.9	25.5	3	6	8	6	7	7	3	6	8	6	7	7	By MS/MS	By MS/MS	By MS/MS	By MS/MS	By MS/MS	By MS/MS	1206500	148420	1806400	216820	2497000	328740	22924000	2819900	34322000	4119500	47443000	6246100	2	2	6	3
	852	YDR406W	PDR15	>YDR406W PDR15 SGDID:S000002814, Chr IV from 1279210-1283799, Genome Release 64-1-1, Verified ORF, Plasma membrane ATP binding cassette (ABC) transporter, multidrug transporter and general stress response factor implicated in cellular detoxification; regu	172.25	6.8	0	23.46	1	6.8	1.9	3.9	2.6	5.7	3.1	10	3	6	4	8	5	7	2	5	3	6	4	By MS/MS	By MS/MS	By MS/MS	By MS/MS	By MS/MS	By MS/MS	111400	13224	76056	10818	110810	14333	8800700	1044700	6008400	854650	8753900	1132300	10	2	4	2
	853	YDR407C	TRS120	>YDR407C TRS120 SGDID:S000002815, Chr IV from 1287938-1284069, Genome Release 64-1-1, reverse complement, Verified ORF, One of 10 subunits of the transport protein particle (TRAPP) complex of the cis-Golgi which mediates vesicle docking and fusion; involv	147.66	21.6	0	72.894	1	10.9	9.4	17.1	12.6	19.8	10.7	11	11	20	15	21	13	11	11	20	15	21	13	By MS/MS	By matching	By MS/MS	By MS/MS	By MS/MS	By MS/MS	63227	29052	390950	40168	317140	56295	5121400	2353200	31667000	3253600	25688000	4559900	4	0	16	2
	854	YDR411C	DFM1	>YDR411C DFM1 SGDID:S000002819, Chr IV from 1294394-1293369, Genome Release 64-1-1, reverse complement, Verified ORF, Endoplasmic reticulum (ER) localized protein involved in ER-associated protein degradation (ERAD), ER stress and homeostasis; interacts w	38.13	36.1	0	54.938	1	26.4	36.1	26.4	36.1	30.5	36.1	6	9	6	9	7	9	6	9	6	9	7	9	By MS/MS	By MS/MS	By MS/MS	By MS/MS	By MS/MS	By MS/MS	1643900	360690	1633200	728490	1448200	866670	26302000	5771000	26131000	11656000	23171000	13867000	6	5	8	6
	855	YDR412W	RRP17	>YDR412W RRP17 SGDID:S000002820, Chr IV from 1294693-1295400, Genome Release 64-1-1, Verified ORF, Component of the pre-60S pre-ribosomal particle; required for cell viability under standard (aerobic) conditions but not under anaerobic conditions; exonucl	27.974	22.1	0	8.2981	1	18.3	22.1	16.2	22.1	22.1	22.1	4	6	4	6	6	6	4	6	4	6	6	6	By MS/MS	By MS/MS	By MS/MS	By MS/MS	By MS/MS	By MS/MS	1929700	607120	1588400	1267100	2570000	1124800	17367000	5464100	14296000	11404000	23130000	10123000	1	3	2	3
	857	YEL054C;YDR418W	RPL12A	>YEL054C RPL12A SGDID:S000000780, Chr V from 53218-52721, Genome Release 64-1-1, reverse complement, Verified ORF, Protein component of the large (60S) ribosomal subunit, nearly identical to Rpl12Bp; rpl12a rpl12b double mutant exhibits slow growth and sl	17.822	70.3	0	209.38	2	69.1	70.3	64.8	69.1	70.3	70.3	11	12	11	11	12	12	11	12	11	11	12	12	By MS/MS	By MS/MS	By MS/MS	By MS/MS	By MS/MS	By MS/MS	118560000	104970000	138530000	67224000	247760000	99546000	1185600000	1049700000	1385300000	672240000	2477600000	995460000	33	53	55	56
	858	YDR422C	SIP1	>YDR422C SIP1 SGDID:S000002830, Chr IV from 1317773-1315326, Genome Release 64-1-1, reverse complement, Verified ORF, Alternate beta-subunit of the Snf1p kinase complex, may confer substrate specificity; vacuolar protein containing KIS (Kinase-Interacting	91.07	5.4	0	5.3542	1	3.9	1.5	3.3	1.5	3.3	1.5	2	1	2	1	2	1	2	1	2	1	2	1	By matching	By matching	By matching	By matching	By MS/MS	By matching	11227	6426.8	9479.7	2914.3	8945.1	3481.2	415400	237790	350750	107830	330970	128800	0	0	0	0
	859	YDR424C	DYN2	>YDR424C DYN2 SGDID:S000002832, Chr IV from 1319617-1319387,1319720-1319698,1319841-1319817, Genome Release 64-1-1, reverse complement, Verified ORF, Cytoplasmic light chain dynein, microtubule motor protein; proposed to be involved in the assembly of the	10.441	97.8	0	206.99	1	97.8	73.9	92.4	73.9	73.9	73.9	16	16	14	17	13	14	16	16	14	17	13	14	By MS/MS	By MS/MS	By MS/MS	By MS/MS	By MS/MS	By MS/MS	1220700000	373650000	1377100000	207400000	1470500000	190460000	9765500000	2989200000	11017000000	1659200000	11764000000	1523700000	91	54	92	56
	860	YDR427W	RPN9	>YDR427W RPN9 SGDID:S000002835, Chr IV from 1322205-1323386, Genome Release 64-1-1, Verified ORF, Non-ATPase regulatory subunit of the 26S proteasome, has similarity to putative proteasomal subunits in other species; null mutant is temperature sensitive a	45.782	60.1	0	87.796	1	37.7	57.5	44.3	45.8	50.4	53.4	14	23	17	19	20	22	14	23	17	19	20	22	By MS/MS	By MS/MS	By MS/MS	By MS/MS	By MS/MS	By MS/MS	16806000	23440000	2487700	17136000	8629700	12901000	453770000	632870000	67167000	462680000	233000000	348330000	9	12	11	13
	861	YDR429C	TIF35	>YDR429C TIF35 SGDID:S000002837, Chr IV from 1325301-1324477, Genome Release 64-1-1, reverse complement, Verified ORF, eIF3g subunit of the core complex of translation initiation factor 3 (eIF3), which is essential for translation; stimulates resumption o	30.501	59.1	0	210.81	1	39.4	59.1	39.4	54	48.9	43.4	8	13	8	12	10	9	8	13	8	12	10	9	By MS/MS	By MS/MS	By MS/MS	By MS/MS	By MS/MS	By MS/MS	1448000	936810	2528600	968420	3510700	904510	23168000	14989000	40457000	15495000	56171000	14472000	6	8	9	7
	862	YDR430C	CYM1	>YDR430C CYM1 SGDID:S000002838, Chr IV from 1328470-1325501, Genome Release 64-1-1, reverse complement, Verified ORF, Lysine-specific metalloprotease of the mitochondrial intermembrane space, member of the pitrilysin family; degrades proteins and preseque	112.18	9.1	0	17.952	1	3.2	1.3	3.2	6	3.2	3.5	3	1	3	5	3	3	3	1	3	5	3	3	By MS/MS	By MS/MS	By MS/MS	By MS/MS	By MS/MS	By MS/MS	81404	2925.5	128920	18993	61380	37028	4802800	172600	7606200	1120600	3621400	2184700	2	1	3	5
	863	YDR432W	NPL3	>YDR432W NPL3 SGDID:S000002840, Chr IV from 1328783-1330027, Genome Release 64-1-1, Verified ORF, RNA-binding protein that promotes elongation, regulates termination, and carries poly(A) mRNA from nucleus to cytoplasm; required for pre-mRNA splicing; diss	45.407	24.4	0	149.5	1	20.3	12.8	20.3	8.7	15.9	10.4	7	5	6	3	6	4	7	5	6	3	6	4	By MS/MS	By MS/MS	By MS/MS	By MS/MS	By MS/MS	By MS/MS	1467600	117770	1820100	66185	1074400	128810	35223000	2826600	43682000	1588500	25785000	3091500	4	1	6	1
	864	YDR434W	GPI17	>YDR434W GPI17 SGDID:S000002842, Chr IV from 1331237-1332841, Genome Release 64-1-1, Verified ORF, Transmembrane protein subunit of the glycosylphosphatidylinositol transamidase complex that adds GPIs to newly synthesized proteins; human PIG-Sp homolog	60.813	20.2	0	62.88	1	15.5	15.4	16.1	18	13.7	8.2	7	7	7	8	6	4	7	7	7	8	6	4	By MS/MS	By MS/MS	By MS/MS	By MS/MS	By MS/MS	By MS/MS	2114400	210410	1256300	213280	1251700	108220	38059000	3787300	22614000	3839100	22531000	1948000	10	2	3	2
	865	YDR436W	PPZ2	>YDR436W PPZ2 SGDID:S000002844, Chr IV from 1334821-1336953, Genome Release 64-1-1, Verified ORF, Serine/threonine protein phosphatase Z, isoform of Ppz1p; involved in regulation of potassium transport, which affects osmotic stability, cell cycle progress	78.491	17.3	0	100.73	1	6.5	11	11.8	14.6	10.6	13.8	5	8	8	10	8	10	2	5	4	5	3	5	By MS/MS	By MS/MS	By MS/MS	By MS/MS	By MS/MS	By MS/MS	109490	22786	269770	13505	89674	27100	4489000	934220	11061000	553720	3676600	1111100	1	1	3	2
	866	YDR439W	LRS4	>YDR439W LRS4 SGDID:S000002847, Chr IV from 1339676-1340719, Genome Release 64-1-1, Verified ORF, Nucleolar protein that forms a complex with Csm1p, and then Mam1p at kinetochores during meiosis I to mediate accurate homolog segregation; required for cond	39.354	10.4	0.0018031	3.3472	1	4.3	10.4	4.3	7.5	4.3	10.4	1	3	1	2	1	3	1	3	1	2	1	3	By MS/MS	By MS/MS	By matching	By MS/MS	By matching	By MS/MS	0	9820.6	0	4747.4	0	7855.1	0	255330	0	123430	0	204230	0	1	0	1
	867	YDR441C	APT2	>YDR441C APT2 SGDID:S000002849, Chr IV from 1345062-1344517, Genome Release 64-1-1, reverse complement, Verified ORF, Apparent pseudogene, not transcribed or translated under normal conditions; encodes a protein with similarity to adenine phosphoribosyltr	19.986	11.6	0.0017979	3.2959	1	11.6	0	11.6	6.1	6.1	0	2	0	2	1	1	0	2	0	2	1	1	0	By MS/MS	By matching	By MS/MS	By matching	By MS/MS	By matching	221540	0	146990	4518.8	48992	0	1993900	0	1322900	40670	440930	0	1	0	1	0
	868	YDR443C	SSN2	>YDR443C SSN2 SGDID:S000002851, Chr IV from 1349938-1345676, Genome Release 64-1-1, reverse complement, Verified ORF, Subunit of the RNA polymerase II mediator complex; associates with core polymerase subunits to form the RNA polymerase II holoenzyme; req	160	1.5	0	6.6623	1	1	0	1	0	0.6	0	1	0	1	0	1	0	1	0	1	0	1	0	By matching	By matching	By MS/MS	By matching	By MS/MS	By matching	18864	0	12213	0	0	0	1471400	0	952580	0	0	0	0	0	1	0
	870	YML024W;YDR447C	RPS17A	>YML024W RPS17A SGDID:S000004486, Chr XIII from 225889-225891,226290-226697, Genome Release 64-1-1, Verified ORF, Ribosomal protein 51 (rp51) of the small (40s) subunit; nearly identical to Rps17Bp and has similarity to rat S17 ribosomal protein;>YDR447C	15.788	64.7	0	174.8	2	47.1	64.7	64.7	61	64.7	61	8	12	12	11	11	12	8	12	12	11	11	12	By MS/MS	By MS/MS	By MS/MS	By MS/MS	By MS/MS	By MS/MS	28234000	32748000	104280000	37667000	119640000	30694000	197640000	229230000	729990000	263670000	837470000	214860000	14	19	22	19
	871	YDR448W	ADA2	>YDR448W ADA2 SGDID:S000002856, Chr IV from 1356065-1357369, Genome Release 64-1-1, Verified ORF, Transcription coactivator, component of the ADA and SAGA transcriptional adaptor/HAT (histone acetyltransferase) complexes	50.569	8.8	0	8.0277	1	2.1	0	6.9	0	4.6	0	1	0	3	0	2	0	1	0	3	0	2	0	By MS/MS	By matching	By MS/MS	By matching	By MS/MS	By matching	23623	0	222140	0	58988	0	637820	0	5997800	0	1592700	0	1	0	3	0
	872	YDR449C	UTP6	>YDR449C UTP6 SGDID:S000002857, Chr IV from 1358902-1357580, Genome Release 64-1-1, reverse complement, Verified ORF, Nucleolar protein, component of the small subunit (SSU) processome containing the U3 snoRNA that is involved in processing of pre-18S rRN	52.418	23.9	0	87.792	1	14.8	15.2	17	17.7	15	17.7	7	7	8	8	7	8	7	7	8	8	7	8	By MS/MS	By MS/MS	By MS/MS	By MS/MS	By MS/MS	By MS/MS	413340	81000	625900	54469	469900	51157	15707000	3078000	23784000	2069800	17856000	1944000	3	2	7	4
	873	YML026C;YDR450W	RPS18B	>YML026C RPS18B SGDID:S000004488, Chr XIII from 223380-222987,223828-223782, Genome Release 64-1-1, reverse complement, Verified ORF, Protein component of the small (40S) ribosomal subunit; nearly identical to Rps18Ap and has similarity to E. coli S13 and	17.037	78.8	0	209.24	2	74.7	74.7	78.8	74.7	74.7	74.7	14	15	16	16	16	15	14	15	16	16	16	15	By MS/MS	By MS/MS	By MS/MS	By MS/MS	By MS/MS	By MS/MS	49432000	16805000	164330000	21204000	166170000	17191000	543750000	184860000	1807700000	233250000	1827900000	189110000	24	24	34	25
	874	YDR452W	PPN1	>YDR452W PPN1 SGDID:S000002860, Chr IV from 1362878-1364902, Genome Release 64-1-1, Verified ORF, Vacuolar endopolyphosphatase with a role in phosphate metabolism; functions as a homodimer	78.343	13.1	0	47.061	1	1.2	8.8	6.7	5.9	3.1	10.5	1	4	4	3	2	5	1	4	4	3	2	5	By matching	By MS/MS	By MS/MS	By MS/MS	By MS/MS	By MS/MS	0	113150	56518	52441	24553	94986	0	4412700	2204200	2045200	957560	3704400	0	3	2	3
	875	YDR453C	TSA2	>YDR453C TSA2 SGDID:S000002861, Chr IV from 1365662-1365072, Genome Release 64-1-1, reverse complement, Verified ORF, Stress inducible cytoplasmic thioredoxin peroxidase; cooperates with Tsa1p in the removal of reactive oxygen, nitrogen and sulfur species	21.615	26	0	40.063	1	9.7	13.3	4.1	7.7	7.7	7.7	2	3	1	2	2	2	1	2	0	1	1	1	By matching	By MS/MS	By matching	By matching	By matching	By MS/MS	54014	84802	0	18936	23938	20631	810210	1272000	0	284040	359060	309460	0	1	0	0
	876	YDR454C	GUK1	>YDR454C GUK1 SGDID:S000002862, Chr IV from 1366827-1366264, Genome Release 64-1-1, reverse complement, Verified ORF, Guanylate kinase, converts GMP to GDP; required for growth and mannose outer chain elongation of cell wall N-linked glycoproteins	20.637	24.1	0	15.28	1	5.9	5.9	5.9	16.6	13.4	16.6	1	1	1	2	2	2	1	1	1	2	2	2	By matching	By MS/MS	By matching	By MS/MS	By MS/MS	By matching	34042	11665	3468.4	8499.2	19256	7152.5	408500	139980	41621	101990	231070	85831	0	1	0	0
	877	YDR457W	TOM1	>YDR457W TOM1 SGDID:S000002865, Chr IV from 1369790-1379596, Genome Release 64-1-1, Verified ORF, E3 ubiquitin ligase of the hect-domain class; has a role in mRNA export from the nucleus and may regulate transcriptional coactivators; involved in degradati	374.18	2	0.00037936	4.38	1	0.9	0.6	1.2	0.3	1.5	0.6	2	2	3	1	4	2	2	2	3	1	4	2	By matching	By matching	By MS/MS	By MS/MS	By MS/MS	By MS/MS	67116	22094	144720	19159	46707	1175.7	13289000	4374600	28655000	3793500	9248000	232800	0	0	2	1
	878	YDR458C	HEH2	>YDR458C HEH2 SGDID:S000002866, Chr IV from 1382046-1380055, Genome Release 64-1-1, reverse complement, Verified ORF, Inner nuclear membrane (INM) protein; contains helix-extension-helix (HEH) motif, nuclear localization signal sequence; targeting to the	76.376	31.7	0	280.5	1	28.1	11.9	22.5	17.5	23.5	20.8	14	7	12	10	12	11	14	7	12	10	12	11	By MS/MS	By MS/MS	By MS/MS	By MS/MS	By MS/MS	By MS/MS	619580	53711	1372800	97742	1004100	95215	24783000	2148400	54914000	3909700	40165000	3808600	22	1	17	6
	879	YDR460W	TFB3	>YDR460W TFB3 SGDID:S000002868, Chr IV from 1383811-1384776, Genome Release 64-1-1, Verified ORF, Subunit of TFIIH and nucleotide excision repair factor 3 complexes, involved in transcription initiation, required for nucleotide excision repair; ring finge	38.128	13.1	0.0014711	3.7018	1	3.4	0	3.4	0	3.4	3.4	1	0	1	0	1	1	1	0	1	0	1	1	By matching	By matching	By matching	By matching	By matching	By matching	45312	0	17533	0	36502	3939.8	996870	0	385730	0	803050	86676	0	0	0	0
	880	YDR462W	MRPL28	>YDR462W MRPL28 SGDID:S000002870, Chr IV from 1386073-1386516, Genome Release 64-1-1, Verified ORF, Mitochondrial ribosomal protein of the large subunit	17.342	34.7	0	22.47	1	27.9	27.9	34.7	27.9	27.9	34.7	4	4	5	4	4	5	4	4	5	4	4	5	By MS/MS	By MS/MS	By MS/MS	By MS/MS	By MS/MS	By MS/MS	1481000	222900	2422300	316120	2547000	258980	16291000	2451900	26645000	3477400	28017000	2848800	3	3	4	3
	881	YDR465C	RMT2	>YDR465C RMT2 SGDID:S000002873, Chr IV from 1394574-1393336, Genome Release 64-1-1, reverse complement, Verified ORF, Arginine N5 methyltransferase; methylates ribosomal protein Rpl12 (L12) on Arg67	47.469	6.8	0	12.35	1	5.3	5.3	3.6	3.2	6.8	3.2	2	2	2	1	3	1	2	2	2	1	3	1	By MS/MS	By matching	By MS/MS	By matching	By MS/MS	By matching	269070	25566	106020	6540.5	297330	15168	6457600	613600	2544500	156970	7136000	364030	2	0	2	0
	882	YDR466W	PKH3	>YDR466W PKH3 SGDID:S000002874, Chr IV from 1395121-1397817, Genome Release 64-1-1, Verified ORF, Protein kinase with similarity to mammalian phosphoinositide-dependent kinase 1 (PDK1) and yeast Pkh1p and Pkh2p, two redundant upstream activators of Pkc1p;	100.47	5.9	0	10.297	1	1.3	0	0	0	1.2	1.3	1	0	0	0	1	1	1	0	0	0	1	1	By matching	By matching	By matching	By matching	By MS/MS	By MS/MS	9959.7	0	0	0	6163.8	3402	547780	0	0	0	339010	187110	0	0	0	0
	883	YDR468C	TLG1	>YDR468C TLG1 SGDID:S000002876, Chr IV from 1398700-1398026, Genome Release 64-1-1, reverse complement, Verified ORF, Essential t-SNARE that forms a complex with Tlg2p and Vti1p and mediates fusion of endosome-derived vesicles with the late Golgi; binds t	25.817	9.4	0	6.5565	1	0	9.4	0	9.4	0	9.4	0	2	0	2	0	2	0	2	0	2	0	2	By matching	By MS/MS	By matching	By MS/MS	By matching	By MS/MS	0	29471	0	76963	0	93098	0	294710	0	769630	0	930980	0	1	0	1
	884	YDR470C	UGO1	>YDR470C UGO1 SGDID:S000002878, Chr IV from 1401214-1399706, Genome Release 64-1-1, reverse complement, Verified ORF, Outer membrane component of the mitochondrial fusion machinery; binds directly to Fzo1p and Mgm1p and thus links these two GTPases during	57.542	30.7	0	42.048	1	22.1	24.3	20.7	22.1	19.7	24.9	11	12	10	11	10	12	11	12	10	11	10	12	By MS/MS	By MS/MS	By MS/MS	By MS/MS	By MS/MS	By MS/MS	1631400	258720	625420	219420	952780	194040	44049000	6985500	16886000	5924400	25725000	5239200	8	4	4	7
	885	YDR472W	TRS31	>YDR472W TRS31 SGDID:S000002880, Chr IV from 1403322-1404173, Genome Release 64-1-1, Verified ORF, One of 10 subunits of the transport protein particle (TRAPP) complex of the cis-Golgi which mediates vesicle docking and fusion; involved in endoplasmic ret	31.721	30.4	0	17.265	1	9.9	17	19.8	14.1	23.7	30.4	3	4	5	4	6	8	3	4	5	4	6	8	By MS/MS	By matching	By MS/MS	By matching	By MS/MS	By MS/MS	152620	40500	485270	61886	602290	168440	2441900	648000	7764200	990170	9636700	2695100	1	0	3	0
	886	YDR476C		>YDR476C YDR476C SGDID:S000002884, Chr IV from 1411127-1410453, Genome Release 64-1-1, reverse complement, Uncharacterized ORF, Putative protein of unknown function; green fluorescent protein (GFP)-fusion protein localizes to the endoplasmic reticulum; YD	25.265	25.4	0	142.9	1	25.4	17.9	17.9	25.4	25.4	17.9	4	3	3	4	4	3	4	3	3	4	4	3	By MS/MS	By MS/MS	By MS/MS	By MS/MS	By MS/MS	By MS/MS	1540100	304370	379290	305470	876080	239640	15401000	3043700	3792900	3054700	8760800	2396400	4	3	4	4
	887	YDR477W	SNF1	>YDR477W SNF1 SGDID:S000002885, Chr IV from 1412373-1414274, Genome Release 64-1-1, Verified ORF, AMP-activated serine/threonine protein kinase found in a complex containing Snf4p and members of the Sip1p/Sip2p/Gal83p family; required for transcription of	72.045	15.3	0	15.214	1	4.6	4.1	13.3	2.5	13.3	4.1	2	2	6	1	6	2	2	2	6	1	6	2	By matching	By matching	By MS/MS	By matching	By MS/MS	By matching	23837	12025	292410	5118.3	331410	11079	953470	481020	11696000	204730	13257000	443170	0	0	4	0
	888	YDR479C	PEX29	>YDR479C PEX29 SGDID:S000002887, Chr IV from 1416874-1415210, Genome Release 64-1-1, reverse complement, Verified ORF, Peroxisomal integral membrane peroxin, involved in the regulation of peroxisomal size, number and distribution; genetic interactions sug	63.542	22.7	0	29.609	1	15.5	18.4	15.5	12.1	15.5	12.6	8	10	8	8	8	8	7	9	7	7	7	7	By MS/MS	By MS/MS	By MS/MS	By MS/MS	By MS/MS	By MS/MS	1226600	233340	980280	181590	793910	118950	41704000	7933500	33330000	6174200	26993000	4044400	4	5	4	5
	889	YDR480W	DIG2	>YDR480W DIG2 SGDID:S000002888, Chr IV from 1417399-1418370, Genome Release 64-1-1, Verified ORF, MAP kinase-responsive inhibitor of the Ste12p transcription factor, involved in the regulation of mating-specific genes and the invasive growth pathway; rela	36.879	11.5	0.00074184	3.9276	1	2.5	0	2.2	0	2.5	9	2	0	1	0	2	2	2	0	1	0	2	2	By MS/MS	By matching	By MS/MS	By matching	By MS/MS	By matching	122900	0	103310	0	28153	24159	1597700	0	1343100	0	365980	314060	1	0	1	0
	890	YDR481C	PHO8	>YDR481C PHO8 SGDID:S000002889, Chr IV from 1420250-1418550, Genome Release 64-1-1, reverse complement, Verified ORF, Repressible vacuolar alkaline phosphatase; regulated by levels of Pi and by Pho4p, Pho9p, Pho80p, Pho81p and Pho85p; dephosphorylates pho	63.003	10.2	0	6.3043	1	7.1	3.9	6.9	2.7	6.9	0	3	2	3	1	3	0	3	2	3	1	3	0	By MS/MS	By MS/MS	By MS/MS	By matching	By MS/MS	By matching	51542	121470	55523	6927.5	101220	0	1546300	3644100	1665700	207830	3036700	0	1	2	0	0
	891	YDR483W	KRE2	>YDR483W KRE2 SGDID:S000002891, Chr IV from 1421157-1422485, Genome Release 64-1-1, Verified ORF, Alpha1,2-mannosyltransferase of the Golgi involved in protein mannosylation	51.386	24	0	54.334	1	7.9	18.3	13.1	16.5	13.1	20.1	3	6	4	6	4	7	3	6	4	6	4	7	By MS/MS	By MS/MS	By MS/MS	By MS/MS	By MS/MS	By MS/MS	1343900	497290	1229400	390390	818000	510320	34941000	12930000	31963000	10150000	21268000	13268000	8	8	6	16
	892	YDR486C	VPS60	>YDR486C VPS60 SGDID:S000002894, Chr IV from 1428120-1427431, Genome Release 64-1-1, reverse complement, Verified ORF, Cytoplasmic and vacuolar membrane protein involved in late endosome to vacuole transport; required for normal filament maturation during	25.861	22.3	0	194.41	1	22.3	22.3	18.8	8.7	18.8	8.7	3	3	2	1	2	1	3	3	2	1	2	1	By MS/MS	By MS/MS	By MS/MS	By matching	By MS/MS	By MS/MS	2553000	110200	216540	31174	401530	61590	15318000	661180	1299300	187050	2409200	369540	2	0	1	0
	893	YDR490C	PKH1	>YDR490C PKH1 SGDID:S000002898, Chr IV from 1434268-1431968, Genome Release 64-1-1, reverse complement, Verified ORF, Serine/threonine protein kinase involved in sphingolipid-mediated signaling pathway that controls endocytosis; activates Ypk1p and Ykr2p,	86.251	4.6	0	5.2932	1	3.4	1.3	2.3	3.5	2.3	3.4	3	1	2	3	2	3	3	1	2	3	2	3	By MS/MS	By matching	By MS/MS	By MS/MS	By MS/MS	By MS/MS	34583	12518	30343	13160	54992	9796.2	1487100	538290	1304700	565880	2364700	421240	1	0	1	2
	894	YDR494W	RSM28	>YDR494W RSM28 SGDID:S000002902, Chr IV from 1436930-1438015, Genome Release 64-1-1, Verified ORF, Mitochondrial ribosomal protein of the small subunit; genetic interactions suggest a possible role in promoting translation initiation	41.215	37.7	0	44.226	1	20.8	21.3	29.4	22.2	15.2	20.2	8	10	10	9	6	9	8	10	10	9	6	9	By MS/MS	By MS/MS	By MS/MS	By MS/MS	By MS/MS	By MS/MS	801290	306120	1588000	179680	2067800	227340	20032000	7653000	39699000	4491900	51696000	5683500	5	4	5	4
	895	YDR495C	VPS3	>YDR495C VPS3 SGDID:S000002903, Chr IV from 1441150-1438115, Genome Release 64-1-1, reverse complement, Verified ORF, Component of CORVET tethering complex; cytoplasmic protein required for the sorting and processing of soluble vacuolar proteins, acidific	116.92	2.5	0.00038432	4.6973	1	0	0	1.5	0	2.5	0	0	0	1	0	2	0	0	0	1	0	2	0	By matching	By matching	By MS/MS	By matching	By MS/MS	By matching	0	0	11926	0	26079	0	0	0	739400	0	1616900	0	0	0	1	0
	896	YDR496C	PUF6	>YDR496C PUF6 SGDID:S000002904, Chr IV from 1443403-1441433, Genome Release 64-1-1, reverse complement, Verified ORF, Pumilio-homology domain protein that binds the 3 UTR of ASH1 mRNA and represses its translation, resulting in proper asymmetric localiza	75.105	30.2	0	86.545	1	13.3	25.2	20.6	22.6	22.4	23.5	8	15	14	15	14	16	8	15	14	15	14	16	By MS/MS	By MS/MS	By MS/MS	By MS/MS	By MS/MS	By MS/MS	425950	468740	3323100	377650	1231400	558740	14056000	15468000	109660000	12463000	40637000	18439000	6	11	13	17
	897	YDR498C	SEC20	>YDR498C SEC20 SGDID:S000002906, Chr IV from 1446994-1445843, Genome Release 64-1-1, reverse complement, Verified ORF, Membrane glycoprotein v-SNARE involved in retrograde transport from the Golgi to the ER; required for N- and O-glycosylation in the Golg	43.881	5	0.005504	2.6334	1	5	0	5	0	5	2.9	2	0	2	0	2	1	2	0	2	0	2	1	By matching	By matching	By MS/MS	By matching	By MS/MS	By matching	115800	0	148070	0	92922	6535.3	2547600	0	3257600	0	2044300	143780	0	0	3	0
	898	YDR499W	LCD1	>YDR499W LCD1 SGDID:S000002907, Chr IV from 1447830-1450073, Genome Release 64-1-1, Verified ORF, Essential protein required for the DNA integrity checkpoint pathways; interacts physically with Mec1p; putative homolog of S. pombe Rad26 and human ATRIP	86.424	5.6	0	6.6944	1	2.9	0.9	0.9	1.9	0.9	0.9	3	1	1	2	1	1	3	1	1	2	1	1	By MS/MS	By matching	By matching	By MS/MS	By matching	By matching	23125	133870	3748.2	109590	170890	161160	1133100	6559800	183660	5370100	8373700	7896700	2	0	0	1
	899	YDR500C	RPL37B	>YDR500C RPL37B SGDID:S000002908, Chr IV from 1450457-1450198,1450853-1450847, Genome Release 64-1-1, reverse complement, Verified ORF, Protein component of the large (60S) ribosomal subunit, has similarity to Rpl37Ap and to rat L37 ribosomal protein	9.8682	70.5	0	9.5053	1	33	50	43.2	55.7	44.3	56.8	3	7	4	7	6	7	2	3	2	4	2	4	By MS/MS	By MS/MS	By MS/MS	By MS/MS	By MS/MS	By MS/MS	502330	928370	798160	935050	714980	1354800	3516300	6498600	5587100	6545300	5004900	9483700	1	4	3	2
	900	YDR502C	SAM2	>YDR502C SAM2 SGDID:S000002910, Chr IV from 1454464-1453310, Genome Release 64-1-1, reverse complement, Verified ORF, S-adenosylmethionine synthetase, catalyzes transfer of the adenosyl group of ATP to the sulfur atom of methionine; one of two differentia	42.255	65.6	0	222.21	1	41.9	62.2	17.7	57.6	22.9	56.5	14	21	7	17	8	22	5	9	2	9	2	9	By MS/MS	By MS/MS	By MS/MS	By MS/MS	By MS/MS	By MS/MS	4918500	4689000	1060100	1082200	2490800	3554600	108210000	103160000	23321000	23809000	54798000	78200000	14	22	8	16
	901	YDR503C	LPP1	>YDR503C LPP1 SGDID:S000002911, Chr IV from 1455866-1455042, Genome Release 64-1-1, reverse complement, Verified ORF, Lipid phosphate phosphatase, catalyzes Mg(2+)-independent dephosphorylation of phosphatidic acid (PA), lysophosphatidic acid, and diacylg	31.586	9.5	0	4.914	1	2.9	5.5	4	8.8	8.4	8.8	1	1	2	3	2	3	1	1	2	3	2	3	By matching	By matching	By MS/MS	By MS/MS	By matching	By MS/MS	248130	24107	238010	539060	559630	346160	3225700	313380	3094100	7007800	7275200	4500100	0	0	1	2
	902	YDR505C;REV__YJL203W	PSP1	>YDR505C PSP1 SGDID:S000002913, Chr IV from 1459220-1456695, Genome Release 64-1-1, reverse complement, Verified ORF, Asn and gln rich protein of unknown function; high-copy suppressor of POL1 (DNA polymerase alpha) and partial suppressor of CDC2 (polymer	95.346	47.9	0	323.31	2	38.3	42.1	42	40.2	42.7	45.3	25	28	30	31	30	34	22	23	26	26	24	27	By MS/MS	By MS/MS	By MS/MS	By MS/MS	By MS/MS	By MS/MS	3728800	1482200	12811000	1125300	7864500	1584300	141700000	56325000	486800000	42761000	298850000	60202000	24	29	37	36
	903	YDR507C	GIN4	>YDR507C GIN4 SGDID:S000002915, Chr IV from 1465786-1462358, Genome Release 64-1-1, reverse complement, Verified ORF, Protein kinase involved in bud growth and assembly of the septin ring, proposed to have kinase-dependent and kinase-independent activitie	129.86	8.8	0	6.5255	1	2.7	0.7	4.2	0.7	3.9	2.5	3	1	4	1	4	3	3	1	4	1	4	3	By MS/MS	By matching	By MS/MS	By matching	By MS/MS	By MS/MS	12092000	3200.2	28341	3112.8	26457	3942.8	894790000	236820	2097200	230350	1957800	291770	2	0	3	0
	904	YDR510W	SMT3	>YDR510W SMT3 SGDID:S000002918, Chr IV from 1469400-1469705, Genome Release 64-1-1, Verified ORF, Ubiquitin-like protein of the SUMO family, conjugated to lysine residues of target proteins; regulates chromatid cohesion, chromosome segregation, APC-mediat	11.597	32.7	0.00037979	4.4267	1	32.7	10.9	10.9	21.8	21.8	10.9	2	1	1	1	1	1	2	1	1	1	1	1	By MS/MS	By matching	By MS/MS	By matching	By MS/MS	By MS/MS	151520	14858	36399	98254	190990	224080	1212200	118860	291190	786030	1527900	1792700	1	0	1	0
	905	YDR512C	EMI1	>YDR512C EMI1 SGDID:S000002920, Chr IV from 1471063-1470500, Genome Release 64-1-1, reverse complement, Verified ORF, Non-essential protein required for transcriptional induction of the early meiotic-specific transcription factor IME1, also required for s	21.071	23	0.0041739	2.8301	1	4.8	4.8	4.8	12.8	18.2	0	1	1	1	1	2	0	1	1	1	1	2	0	By MS/MS	By matching	By matching	By MS/MS	By MS/MS	By matching	107630	15795	26869	0	0	0	1399200	205340	349300	0	0	0	1	0	0	0
	906	YDR513W	GRX2	>YDR513W GRX2 SGDID:S000002921, Chr IV from 1471017-1471448, Genome Release 64-1-1, Verified ORF, Cytoplasmic glutaredoxin, thioltransferase, glutathione-dependent disulfide oxidoreductase involved in maintaining redox state of target proteins, also exhib	15.861	65.7	0	97.797	1	65.7	65.7	60.8	60.8	60.8	60.8	8	9	8	8	8	8	8	9	8	8	8	8	By MS/MS	By MS/MS	By MS/MS	By MS/MS	By MS/MS	By MS/MS	34283000	10763000	24030000	9048700	29954000	4709300	377110000	118390000	264330000	99536000	329490000	51803000	8	12	9	9
	907	YDR515W	SLF1	>YDR515W SLF1 SGDID:S000002923, Chr IV from 1473429-1474772, Genome Release 64-1-1, Verified ORF, RNA binding protein that associates with polysomes; proposed to be involved in regulating mRNA translation; involved in the copper-dependent mineralization o	50.942	31.1	0	106.44	1	14.8	17.9	22.4	20.4	24.8	23.9	5	6	7	7	8	8	5	6	7	7	8	8	By MS/MS	By MS/MS	By MS/MS	By MS/MS	By MS/MS	By MS/MS	307540	59961	844390	48418	595490	56967	9226200	1798800	25332000	1452600	17865000	1709000	3	4	9	4
	908	YDR517W	GRH1	>YDR517W GRH1 SGDID:S000002925, Chr IV from 1477239-1478357, Genome Release 64-1-1, Verified ORF, Acetylated, cis-golgi localized protein involved in ER to Golgi transport; homolog of human GRASP65; forms a complex with the coiled-coil protein Bug1p; muta	41.118	17.7	0	12.133	1	3.5	17.7	13.4	17.7	17.7	14.8	1	5	4	5	5	4	1	5	4	5	5	4	By matching	By matching	By MS/MS	By MS/MS	By MS/MS	By matching	75711	488010	1825600	387280	1314900	237470	984240	6344200	23733000	5034600	17094000	3087100	0	0	6	3
	909	YDR518W	EUG1	>YDR518W EUG1 SGDID:S000002926, Chr IV from 1478608-1480161, Genome Release 64-1-1, Verified ORF, Protein disulfide isomerase of the endoplasmic reticulum lumen, function overlaps with that of Pdi1p; may interact with nascent polypeptides in the ER	58.981	18.8	0	26.17	1	10.8	15.3	18.8	9.9	14.3	14.1	5	6	8	4	6	6	5	6	8	4	6	6	By MS/MS	By MS/MS	By MS/MS	By MS/MS	By MS/MS	By MS/MS	348260	340010	1020000	74594	351660	199850	7313500	7140300	21420000	1566500	7384900	4196800	2	6	9	3
	910	YDR519W	FPR2	>YDR519W FPR2 SGDID:S000002927, Chr IV from 1480425-1480832, Genome Release 64-1-1, Verified ORF, Membrane-bound peptidyl-prolyl cis-trans isomerase (PPIase), binds to the drugs FK506 and rapamycin; expression pattern suggests possible involvement in ER p	14.487	41.5	0	13.865	1	41.5	8.9	7.4	15.6	41.5	31.9	5	1	1	2	5	3	5	1	1	2	5	3	By MS/MS	By matching	By matching	By matching	By MS/MS	By matching	2155200	57324	364600	77653	1839000	74044	17242000	458590	2916800	621230	14712000	592350	3	0	0	0
	912	YDR525W-A	SNA2	>YDR525W-A SNA2 SGDID:S000007236, Chr IV from 1490596-1490835, Genome Release 64-1-1, Verified ORF, Protein of unknown function, has similarity to Pmp3p, which is involved in cation transport; green fluorescent protein (GFP)-fusion protein localizes to th	9.1796	19	0.001469	3.6799	1	19	19	19	19	19	19	1	1	1	1	1	1	1	1	1	1	1	1	By MS/MS	By MS/MS	By MS/MS	By MS/MS	By MS/MS	By MS/MS	17674000	1027900	7489700	650720	7152600	434930	35348000	2055900	14979000	1301400	14305000	869860	1	1	1	1
	913	YDR529C	QCR7	>YDR529C QCR7 SGDID:S000002937, Chr IV from 1496548-1496165, Genome Release 64-1-1, reverse complement, Verified ORF, Subunit 7 of the ubiquinol cytochrome-c reductase complex, which is a component of the mitochondrial inner membrane electron transport ch	14.565	85.8	0	300.43	1	72.4	72.4	85.8	81.9	85	85.8	9	9	11	9	10	11	9	9	11	9	10	11	By MS/MS	By MS/MS	By MS/MS	By MS/MS	By MS/MS	By MS/MS	43049000	7083500	30679000	7102100	29191000	4312400	387440000	63751000	276110000	63918000	262720000	38811000	11	13	12	12
	914	YDR533C	HSP31	>YDR533C HSP31 SGDID:S000002941, Chr IV from 1502160-1501447, Genome Release 64-1-1, reverse complement, Verified ORF, Possible chaperone and cysteine protease with similarity to E. coli Hsp31; member of the DJ-1/ThiJ/PfpI superfamily, which includes huma	25.67	29.1	0	60.364	1	21.9	21.9	21.9	15.2	21.9	21.9	3	3	3	2	3	3	3	3	3	2	3	3	By MS/MS	By MS/MS	By MS/MS	By MS/MS	By MS/MS	By MS/MS	771500	115330	458790	73738	743770	98991	10029000	1499300	5964200	958600	9669000	1286900	5	1	4	1
	915	YEL002C	WBP1	>YEL002C WBP1 SGDID:S000000728, Chr V from 150014-148722, Genome Release 64-1-1, reverse complement, Verified ORF, Beta subunit of the oligosaccharyl transferase (OST) glycoprotein complex; required for N-linked glycosylation of proteins in the endoplasmi	49.391	47.2	0	245.63	1	42.1	37.7	42.3	39.5	39.8	33.3	13	13	14	14	14	12	13	13	14	14	14	12	By MS/MS	By MS/MS	By MS/MS	By MS/MS	By MS/MS	By MS/MS	7138800	1347800	8674100	1344100	6258100	1623500	157050000	29652000	190830000	29570000	137680000	35717000	10	13	14	13
	916	YEL005C	VAB2	>YEL005C VAB2 SGDID:S000000731, Chr V from 146755-145907, Genome Release 64-1-1, reverse complement, Verified ORF, Protein with a potential role in vacuolar function, as suggested by its ability to bind Vac8p; likely member of BLOC complex involved in end	31.364	3.9	0	10.844	1	0	0	3.9	0	3.9	0	0	0	1	0	1	0	0	0	1	0	1	0	By matching	By matching	By matching	By matching	By MS/MS	By matching	0	0	41708	0	61966	0	0	0	583920	0	867530	0	0	0	0	0
	917	YEL006W	YEA6	>YEL006W YEA6 SGDID:S000000732, Chr V from 144327-145334, Genome Release 64-1-1, Verified ORF, Putative mitochondrial NAD+ transporter, member of the mitochondrial carrier subfamily (see also YIA6); has putative human ortholog	36.96	14.9	0	6.4754	1	7.8	9.9	12.2	9.9	12.2	7.2	3	4	5	4	5	3	3	4	5	4	5	3	By MS/MS	By MS/MS	By MS/MS	By MS/MS	By MS/MS	By matching	257530	101480	184790	56585	218370	70308	5408200	2131000	3880700	1188300	4585700	1476500	1	1	3	2
	918	YEL011W	GLC3	>YEL011W GLC3 SGDID:S000000737, Chr V from 133120-135234, Genome Release 64-1-1, Verified ORF, Glycogen branching enzyme, involved in glycogen accumulation; green fluorescent protein (GFP)-fusion protein localizes to the cytoplasm in a punctate pattern	81.115	25.6	0	74.341	1	21.9	24.3	21.4	20.3	18.2	21.6	15	16	15	14	13	15	15	16	15	14	13	15	By MS/MS	By MS/MS	By MS/MS	By MS/MS	By MS/MS	By MS/MS	1387700	603010	1544300	416900	1039000	467470	55509000	24120000	61774000	16676000	41558000	18699000	11	12	8	11
	919	YEL012W	UBC8	>YEL012W UBC8 SGDID:S000000738, Chr V from 131772-131776,131900-132551, Genome Release 64-1-1, Verified ORF, Ubiquitin-conjugating enzyme that negatively regulates gluconeogenesis by mediating the glucose-induced ubiquitination of fructose-1,6-bisphosphat	24.633	9.6	0.0018018	3.3384	1	9.6	5.5	9.6	0	4.1	4.1	2	1	2	0	1	1	2	1	2	0	1	1	By MS/MS	By matching	By MS/MS	By matching	By MS/MS	By matching	870200	110010	794230	0	685230	182060	5221200	660050	4765400	0	4111400	1092400	2	0	1	0
	920	YEL013W	VAC8	>YEL013W VAC8 SGDID:S000000739, Chr V from 128825-130561, Genome Release 64-1-1, Verified ORF, Phosphorylated and palmitoylated vacuolar membrane protein that interacts with Atg13p, required for the cytoplasm-to-vacuole targeting (Cvt) pathway; interacts	63.207	37.4	0	274.34	1	27.3	35.8	29.2	33.2	34.6	37.2	14	15	14	15	16	16	14	15	14	15	16	16	By MS/MS	By MS/MS	By MS/MS	By MS/MS	By MS/MS	By MS/MS	7667900	1398100	6268200	1042000	5148600	992810	207030000	37750000	169240000	28135000	139010000	26806000	18	22	14	18
	921	YEL015W	EDC3	>YEL015W EDC3 SGDID:S000000741, Chr V from 126629-128284, Genome Release 64-1-1, Verified ORF, Non-essential conserved protein of unknown function, plays a role in mRNA decapping by specifically affecting the function of the decapping enzyme Dcp1p; locali	61.339	30.1	0	206.53	1	23.2	17.1	23.2	21.1	25.4	19.4	12	8	13	10	12	10	12	8	13	10	12	10	By MS/MS	By MS/MS	By MS/MS	By MS/MS	By MS/MS	By MS/MS	1577600	121500	2764500	141840	2021500	301780	37862000	2916000	66349000	3404100	48517000	7242700	7	3	12	5
	922	YEL017W	GTT3	>YEL017W GTT3 SGDID:S000000743, Chr V from 123657-124670, Genome Release 64-1-1, Verified ORF, Protein of unknown function with a possible role in glutathione metabolism, as suggested by computational analysis of large-scale protein-protein interaction da	38.234	21.4	0	9.332	1	10.4	10.4	16.6	2.4	21.4	16.6	2	2	3	1	4	3	2	2	3	1	4	3	By matching	By MS/MS	By MS/MS	By matching	By MS/MS	By MS/MS	135920	57314	164220	35554	331920	54082	2718400	1146300	3284400	711070	6638400	1081600	0	1	1	0
	923	YEL020C	PXP1	>YEL020C YEL020C SGDID:S000000746, Chr V from 120299-118617, Genome Release 64-1-1, reverse complement, Uncharacterized ORF, Hypothetical protein with low sequence identity to Pdc1p	61.288	25.9	0	105.94	1	18.8	23.2	19.5	19.8	18.6	21.2	9	12	9	10	10	10	9	12	9	10	10	10	By MS/MS	By MS/MS	By MS/MS	By MS/MS	By MS/MS	By MS/MS	498610	177230	456530	182220	419640	172260	15956000	5671400	14609000	5831100	13428000	5512400	2	8	4	7
	924	YEL020W-A	TIM9	>YEL020W-A TIM9 SGDID:S000007256, Chr V from 117211-117474, Genome Release 64-1-1, Verified ORF, Essential protein of the mitochondrial intermembrane space, forms a complex with Tim10p (TIM10 complex) that delivers hydrophobic proteins to the TIM22 comple	10.202	62.1	0	111.43	1	54	17.2	54	41.4	54	41.4	4	2	4	4	4	4	4	2	4	4	4	4	By MS/MS	By MS/MS	By MS/MS	By MS/MS	By MS/MS	By MS/MS	6783600	527010	4841600	706330	6214700	621630	40702000	3162100	29050000	4238000	37288000	3729800	5	2	5	3
	925	YEL022W	GEA2	>YEL022W GEA2 SGDID:S000000748, Chr V from 111421-115800, Genome Release 64-1-1, Verified ORF, Guanine nucleotide exchange factor for ADP ribosylation factors (ARFs), involved in vesicular transport between the Golgi and ER, Golgi organization, and actin	165.67	14.3	0	62.083	1	9.2	1.4	8.9	2	11.8	2.8	10	2	12	3	14	4	10	2	12	3	14	4	By MS/MS	By MS/MS	By MS/MS	By matching	By MS/MS	By matching	97581	5137.1	215620	4526.2	127370	8661.3	7708900	405830	17034000	357570	10062000	684240	10	2	9	0
	926	YEL024W	RIP1	>YEL024W RIP1 SGDID:S000000750, Chr V from 107260-107907, Genome Release 64-1-1, Verified ORF, Ubiquinol-cytochrome-c reductase, a Rieske iron-sulfur protein of the mitochondrial cytochrome bc1 complex; transfers electrons from ubiquinol to cytochrome c1	23.365	66	0	323.31	1	59.1	60	66	59.1	66	60	12	15	14	13	14	15	12	15	14	13	14	15	By MS/MS	By MS/MS	By MS/MS	By MS/MS	By MS/MS	By MS/MS	48444000	9417800	31375000	9622700	42079000	8001500	484440000	94178000	313750000	96227000	420790000	80015000	27	31	20	33
	927	YEL026W	SNU13	>YEL026W SNU13 SGDID:S000000752, Chr V from 101943-102323, Genome Release 64-1-1, Verified ORF, RNA binding protein, part of U3 snoRNP involved in rRNA processing, part of U4/U6-U5 tri-snRNP involved in mRNA splicing, similar to human 15.5K protein	13.569	56.3	0	63.501	1	32.5	51.6	37.3	43.7	37.3	32.5	4	5	5	4	5	4	4	5	5	4	5	4	By MS/MS	By MS/MS	By MS/MS	By MS/MS	By MS/MS	By MS/MS	10046000	2545200	11458000	1492100	7484100	1442500	90411000	22907000	103120000	13429000	67357000	12982000	3	4	5	10
	928	YEL027W	VMA3	>YEL027W VMA3 SGDID:S000000753, Chr V from 100769-101251, Genome Release 64-1-1, Verified ORF, Proteolipid subunit of the vacuolar H(+)-ATPase V0 sector (subunit c; dicyclohexylcarbodiimide binding subunit); required for vacuolar acidification and importa	16.35	11.2	0.0055134	2.6556	1	0	11.2	11.2	0	11.2	11.2	0	1	1	0	1	1	0	1	1	0	1	1	By matching	By MS/MS	By matching	By matching	By MS/MS	By MS/MS	0	230250	258030	0	349010	79938	0	1381500	1548200	0	2094100	479630	0	1	0	0
	929	YEL030W	ECM10	>YEL030W ECM10 SGDID:S000000756, Chr V from 94644-96578, Genome Release 64-1-1, Verified ORF, Heat shock protein of the Hsp70 family, localized in mitochondrial nucleoids, plays a role in protein translocation, interacts with Mge1p in an ATP-dependent man	70.084	16.3	0	5.7976	1	15.2	12.4	11	12.4	15.2	14.8	12	9	10	9	12	11	2	1	0	1	2	2	By MS/MS	By matching	By matching	By MS/MS	By matching	By MS/MS	15975	3819.3	0	3482.4	13083	12175	591060	141310	0	128850	484070	450460	2	0	0	1
	930	YEL031W	SPF1	>YEL031W SPF1 SGDID:S000000757, Chr V from 90258-93905, Genome Release 64-1-1, Verified ORF, P-type ATPase, ion transporter of the ER membrane involved in ER function and Ca2+ homeostasis; required for regulating Hmg2p degradation; confers sensitivity to	135.27	35.2	0	298.5	1	27.9	20.9	23.9	17	28.1	22.3	27	19	24	18	26	21	27	19	24	18	26	21	By MS/MS	By MS/MS	By MS/MS	By MS/MS	By MS/MS	By MS/MS	1433300	173560	1625700	144000	1611100	246920	98896000	11976000	112180000	9936300	111160000	17038000	39	12	26	9
	931	YEL032W	MCM3	>YEL032W MCM3 SGDID:S000000758, Chr V from 86937-89852, Genome Release 64-1-1, Verified ORF, Protein involved in DNA replication; component of the Mcm2-7 hexameric complex that binds chromatin as a part of the pre-replicative complex	107.52	10.6	0	16.584	1	7.3	0	5.4	2	9.2	0.8	6	0	5	2	8	1	6	0	5	2	8	1	By MS/MS	By matching	By MS/MS	By matching	By MS/MS	By matching	82828	0	58620	1320.8	87488	2735.1	4969700	0	3517200	79250	5249300	164100	4	0	1	0
	932	YEL034W	HYP2	>YEL034W HYP2 SGDID:S000000760, Chr V from 85676-86149, Genome Release 64-1-1, Verified ORF, Translation elongation factor eIF-5A that may function in translation initiation; similar to and functionally redundant with Anb1p; structural homolog of bacteria	17.114	30.6	0	98.302	1	22.9	30.6	22.9	30.6	19.1	30.6	3	3	3	3	2	3	3	3	3	3	2	3	By MS/MS	By MS/MS	By MS/MS	By MS/MS	By MS/MS	By MS/MS	838580	614570	169640	276490	851890	405950	6708700	4916600	1357100	2211900	6815100	3247600	2	5	1	2
	933	YEL036C	ANP1	>YEL036C ANP1 SGDID:S000000762, Chr V from 84552-83050, Genome Release 64-1-1, reverse complement, Verified ORF, Subunit of the alpha-1,6 mannosyltransferase complex; type II membrane protein; has a role in retention of glycosyltransferases in the Golgi;	58.181	28.2	0	46.434	1	19.2	15.6	25	20.2	25	26	8	8	10	9	10	11	8	8	10	9	10	11	By MS/MS	By MS/MS	By MS/MS	By MS/MS	By MS/MS	By MS/MS	800770	298930	4253200	412660	2867800	555330	22421000	8370000	119090000	11554000	80298000	15549000	5	7	10	8
	934	YEL037C	RAD23	>YEL037C RAD23 SGDID:S000000763, Chr V from 82603-81407, Genome Release 64-1-1, reverse complement, Verified ORF, Protein with ubiquitin-like N terminus, subunit of Nuclear Excision Repair Factor 2 (NEF2) with Rad4p that binds damaged DNA; enhances protei	42.366	8.8	0	6.0423	1	3.8	8.8	3.8	8.8	8.8	8.8	1	2	1	2	2	2	1	2	1	2	2	2	By matching	By MS/MS	By matching	By MS/MS	By matching	By MS/MS	816560	93661	43370	29877	987930	44215	13881000	1592200	737300	507910	16795000	751660	0	1	0	1
	935	YEL038W	UTR4	>YEL038W UTR4 SGDID:S000000764, Chr V from 80462-81145, Genome Release 64-1-1, Verified ORF, Protein with sequence similarity to 2,3-diketo-5-methylthiopentyl-1-phosphate enolase-phosphatases, involved in methionine salvage; found in both the cytoplasm an	25.187	17.6	0	10.529	1	12.3	7.9	17.6	9.7	17.6	8.8	3	2	4	2	4	2	3	2	4	2	4	2	By matching	By MS/MS	By MS/MS	By matching	By MS/MS	By matching	569860	98375	1140200	69575	1238700	37553	6268500	1082100	12543000	765320	13626000	413090	0	1	2	0
	936	YEL039C	CYC7	>YEL039C CYC7 SGDID:S000000765, Chr V from 79977-79636, Genome Release 64-1-1, reverse complement, Verified ORF, Cytochrome c isoform 2, expressed under hypoxic conditions; electron carrier of the mitochondrial intermembrane space that transfers electrons	12.532	37.2	0	10.527	1	37.2	25.7	9.7	19.5	9.7	15.9	4	3	1	2	1	2	3	2	0	1	0	1	By MS/MS	By matching	By matching	By matching	By matching	By matching	660630	67213	0	29078	0	25314	6606300	672130	0	290780	0	253140	2	0	0	0
	937	YEL042W	GDA1	>YEL042W GDA1 SGDID:S000000768, Chr V from 73771-75327, Genome Release 64-1-1, Verified ORF, Guanosine diphosphatase located in the Golgi, involved in the transport of GDP-mannose into the Golgi lumen by converting GDP to GMP after mannose is transferred	56.821	30.7	0	91.856	1	19.3	21.6	21.8	21.2	26.3	22.8	8	11	10	10	12	11	8	11	10	10	12	11	By MS/MS	By MS/MS	By MS/MS	By MS/MS	By MS/MS	By MS/MS	1200200	1096800	2554900	734660	1254400	960020	33606000	30711000	71536000	20571000	35124000	26880000	10	22	14	16
	938	YEL043W		>YEL043W YEL043W SGDID:S000000769, Chr V from 70478-73348, Genome Release 64-1-1, Verified ORF, Predicted cytoskeleton protein involved in intracellular signalling based on quantitative analysis of protein-protein interaction maps; may interact with ribos	106.13	31.3	0	204.74	1	23.6	8.2	23.1	14.2	24.3	12.2	18	6	17	10	18	9	18	6	17	10	18	9	By MS/MS	By matching	By MS/MS	By MS/MS	By MS/MS	By MS/MS	2193600	36945	2117600	72435	1319000	66479	89937000	1514700	86822000	2969800	54080000	2725600	24	0	14	6
	939	YEL047C	FRD1	>YEL047C YEL047C SGDID:S000000773, Chr V from 66797-65385, Genome Release 64-1-1, reverse complement, Verified ORF, Soluble fumarate reductase, required with isoenzyme Osm1p for anaerobic growth; may interact with ribosomes, based on co-purification exper	50.843	4	0.0014631	3.6031	1	2.3	0	4	1.7	2.3	0	1	0	2	1	1	0	1	0	2	1	1	0	By matching	By matching	By MS/MS	By matching	By MS/MS	By matching	8970.3	0	343080	5783.6	9193.5	0	269110	0	10293000	173510	275810	0	0	0	1	0
	940	YEL050C	RML2	>YEL050C RML2 SGDID:S000000776, Chr V from 60851-59670, Genome Release 64-1-1, reverse complement, Verified ORF, Mitochondrial ribosomal protein of the large subunit, has similarity to E. coli L2 ribosomal protein; fat21 mutant allele causes inability to	43.785	12.7	0	7.4594	1	4.3	5.9	8.4	6.1	4.1	10.4	2	3	4	3	2	5	2	3	4	3	2	5	By MS/MS	By MS/MS	By MS/MS	By MS/MS	By MS/MS	By MS/MS	65343	33228	287100	28493	236490	105220	1829600	930370	8038800	797810	6621700	2946200	1	2	3	1
	941	YEL051W	VMA8	>YEL051W VMA8 SGDID:S000000777, Chr V from 58378-59148, Genome Release 64-1-1, Verified ORF, Subunit D of the eight-subunit V1 peripheral membrane domain of the vacuolar H+-ATPase (V-ATPase), an electrogenic proton pump found throughout the endomembrane s	29.194	19.9	0	10.083	1	11.3	19.9	11.3	11.3	19.9	19.9	4	5	4	4	5	5	4	5	4	4	5	5	By MS/MS	By MS/MS	By MS/MS	By MS/MS	By MS/MS	By MS/MS	4893600	652520	4449400	638400	7987900	636750	63617000	8482800	57842000	8299200	103840000	8277800	3	4	5	3
	942	YEL055C	POL5	>YEL055C POL5 SGDID:S000000781, Chr V from 51539-48471, Genome Release 64-1-1, reverse complement, Verified ORF, DNA Polymerase phi; has sequence similarity to the human MybBP1A and weak sequence similarity to B-type DNA polymerases, not required for chro	115.89	27.3	0	121.07	1	16.1	17.5	19	20.5	21.1	20.1	16	16	19	20	19	18	16	16	19	20	19	18	By MS/MS	By MS/MS	By MS/MS	By MS/MS	By MS/MS	By MS/MS	205710	104490	1206000	132270	636650	185960	13166000	6687700	77186000	8465300	40745000	11902000	11	5	20	12
	943	YEL056W	HAT2	>YEL056W HAT2 SGDID:S000000782, Chr V from 47168-48373, Genome Release 64-1-1, Verified ORF, Subunit of the Hat1p-Hat2p histone acetyltransferase complex; required for high affinity binding of the complex to free histone H4, thereby enhancing Hat1p activi	45.06	20.2	0	24.041	1	15.7	10.2	20.2	6.7	15.7	8	6	4	7	3	6	3	6	4	7	3	6	3	By MS/MS	By matching	By MS/MS	By MS/MS	By MS/MS	By matching	520180	76711	794720	16248	496260	32768	10404000	1534200	15894000	324960	9925300	655370	2	0	5	1
	944	YEL060C	PRB1	>YEL060C PRB1 SGDID:S000000786, Chr V from 41953-40046, Genome Release 64-1-1, reverse complement, Verified ORF, Vacuolar proteinase B (yscB), a serine protease of the subtilisin family; involved in protein degradation in the vacuole and required for full	69.621	32	0	71.147	1	15.9	24.4	18.4	27.7	17.8	27.6	11	15	11	16	12	17	11	15	11	16	12	17	By MS/MS	By MS/MS	By MS/MS	By MS/MS	By MS/MS	By MS/MS	2462500	934470	2573900	511280	2947400	680010	66488000	25231000	69496000	13805000	79581000	18360000	12	20	12	15
	945	YEL062W	NPR2	>YEL062W NPR2 SGDID:S000000788, Chr V from 34407-36254, Genome Release 64-1-1, Verified ORF, Subunit of the conserved Npr2/3 complex that mediates downregulation of TORC1 activity upon amino acid limitation; subunit of SEA (Seh1-associated) complex; homol	69.858	13.7	0	10.876	1	8.1	2	8.6	3.4	10.4	4.4	4	1	5	2	5	3	4	1	5	2	5	3	By MS/MS	By MS/MS	By MS/MS	By MS/MS	By MS/MS	By MS/MS	53809	29260	103840	133170	64889	48188	2206200	1199700	4257500	5459800	2660400	1975700	2	1	2	1
	947	YER001W	MNN1	>YER001W MNN1 SGDID:S000000803, Chr V from 153520-155808, Genome Release 64-1-1, Verified ORF, Alpha-1,3-mannosyltransferase, integral membrane glycoprotein of the Golgi complex, required for addition of alpha1,3-mannose linkages to N-linked and O-linked	88.528	6.8	0	19.613	1	2.1	2	3.8	2	4.9	0	1	1	2	1	3	0	1	1	2	1	3	0	By MS/MS	By matching	By MS/MS	By MS/MS	By MS/MS	By matching	17375	30709	67567	13722	101560	0	903480	1596800	3513500	713550	5281400	0	1	0	1	1
	948	YER002W	NOP16	>YER002W NOP16 SGDID:S000000804, Chr V from 156803-157498, Genome Release 64-1-1, Verified ORF, Constituent of 66S pre-ribosomal particles, involved in 60S ribosomal subunit biogenesis	26.901	29	0	76.686	1	10.4	19	21.6	14.3	21.6	24.2	2	6	5	4	6	6	2	6	5	4	6	6	By MS/MS	By MS/MS	By MS/MS	By MS/MS	By MS/MS	By MS/MS	314310	91288	672510	169980	1378500	285240	3457400	1004200	7397600	1869800	15163000	3137600	1	1	5	3
	949	YER004W	FMP52	>YER004W FMP52 SGDID:S000000806, Chr V from 159580-160275, Genome Release 64-1-1, Verified ORF, Protein of unknown function, localized to the mitochondrial outer membrane; induced by treatment with 8-methoxypsoralen and UVA irradiation	25.086	54.5	0	49.568	1	33.3	32	31.2	36.8	39.8	29	7	7	7	7	8	6	7	7	7	7	8	6	By MS/MS	By MS/MS	By MS/MS	By MS/MS	By MS/MS	By MS/MS	1295100	480370	1120100	409480	1273000	611250	22017000	8166300	19042000	6961200	21641000	10391000	5	7	5	4
	950	YER006W	NUG1	>YER006W NUG1 SGDID:S000000808, Chr V from 162723-164285, Genome Release 64-1-1, Verified ORF, GTPase that associates with nuclear 60S pre-ribosomes, required for export of 60S ribosomal subunits from the nucleus	57.708	46.5	0	181.04	1	38.8	40.8	41.7	38.1	42.7	41.5	16	18	18	18	19	19	16	18	18	18	19	19	By MS/MS	By MS/MS	By MS/MS	By MS/MS	By MS/MS	By MS/MS	1277800	319170	4222200	335440	3141000	386890	35777000	8936700	118220000	9392400	87948000	10833000	12	11	25	11
	951	YER007C-A	TMA20	>YER007C-A TMA20 SGDID:S000002957, Chr V from 166771-166237,166885-166875, Genome Release 64-1-1, reverse complement, Verified ORF, Protein of unknown function that associates with ribosomes and has a putative RNA binding domain; interacts with Tma22p; nu	20.277	35.4	0	22.037	1	27.1	24.3	27.1	22.1	29.3	24.3	6	6	6	4	6	6	6	6	6	4	6	6	By MS/MS	By MS/MS	By MS/MS	By MS/MS	By MS/MS	By MS/MS	1657000	600120	884600	422300	2261700	474270	16570000	6001200	8846000	4223000	22617000	4742700	7	4	6	5
	952	YER008C	SEC3	>YER008C SEC3 SGDID:S000000810, Chr V from 171818-167808, Genome Release 64-1-1, reverse complement, Verified ORF, Subunit of the exocyst complex (Sec3p, Sec5p, Sec6p, Sec8p, Sec10p, Sec15p, Exo70p, Exo84p) which mediates targeting of post-Golgi vesicles	154.69	13.7	0	30.875	1	8.1	5.4	7.8	4	8.8	5.8	9	7	9	5	9	6	9	7	9	5	9	6	By MS/MS	By MS/MS	By MS/MS	By MS/MS	By MS/MS	By MS/MS	61480	21139	165260	10466	146590	19321	4672500	1606600	12560000	795440	11140000	1468400	1	5	8	2
	953	YER009W	NTF2	>YER009W NTF2 SGDID:S000000811, Chr V from 172115-172492, Genome Release 64-1-1, Verified ORF, Nuclear envelope protein, interacts with GDP-bound Gsp1p and with proteins of the nuclear pore to transport Gsp1p into the nucleus where it is an essential play	14.453	25.6	0	55.445	1	25.6	12.8	25.6	12.8	25.6	12.8	3	2	3	2	3	2	3	2	3	2	3	2	By MS/MS	By MS/MS	By MS/MS	By MS/MS	By MS/MS	By MS/MS	3753200	756930	3901500	519690	3778000	555780	18766000	3784700	19507000	2598400	18890000	2778900	1	1	1	1
	954	YER012W	PRE1	>YER012W PRE1 SGDID:S000000814, Chr V from 177835-178431, Genome Release 64-1-1, Verified ORF, Beta 4 subunit of the 20S proteasome; localizes to the nucleus throughout the cell cycle	22.516	35.4	0	15.723	1	31.3	27.8	31.3	31.3	28.3	31.3	5	5	5	5	5	5	5	5	5	5	5	5	By MS/MS	By MS/MS	By MS/MS	By MS/MS	By MS/MS	By MS/MS	800380	517510	563170	279880	766230	378250	8804200	5692600	6194900	3078700	8428500	4160700	1	4	2	4
	955	YER013W	PRP22	>YER013W PRP22 SGDID:S000000815, Chr V from 178841-182278, Genome Release 64-1-1, Verified ORF, DEAH-box RNA-dependent ATPase/ATP-dependent RNA helicase, associates with lariat intermediates before the second catalytic step of splicing; mediates ATP-depen	130.01	3.8	0.00074129	3.9027	1	1.9	1.6	0.9	0.9	2.6	2.1	2	2	1	1	3	3	2	2	1	1	3	2	By matching	By matching	By MS/MS	By MS/MS	By MS/MS	By MS/MS	2757.6	6340.7	10483	3100.6	14409	4875.3	209580	481890	796740	235650	1095100	370530	0	0	1	1
	956	YER014W	HEM14	>YER014W HEM14 SGDID:S000000816, Chr V from 182600-184219, Genome Release 64-1-1, Verified ORF, Protoporphyrinogen oxidase, a mitochondrial enzyme that catalyzes the seventh step in the heme biosynthetic pathway, converting protoporphyrinogen IX to protop	59.702	27.5	0	86.385	1	18.9	17.6	23.4	21.5	21.7	15.8	8	8	10	9	9	7	8	8	10	9	9	7	By MS/MS	By MS/MS	By MS/MS	By MS/MS	By MS/MS	By MS/MS	591450	81895	519870	59715	387630	52287	21884000	3030100	19235000	2209400	14342000	1934600	6	4	6	7
	957	YER015W	FAA2	>YER015W FAA2 SGDID:S000000817, Chr V from 184541-186775, Genome Release 64-1-1, Verified ORF, Medium chain fatty acyl-CoA synthetase, activates imported fatty acids; accepts a wide range of fatty acid chain lengths with a preference for medium chains, C9	83.437	69.6	0	323.31	1	56.5	62.1	57.3	60.2	62	68.7	33	40	34	40	37	43	33	40	34	40	37	43	By MS/MS	By MS/MS	By MS/MS	By MS/MS	By MS/MS	By MS/MS	9811100	5675500	17038000	4016700	11340000	3964500	431690000	249720000	749670000	176740000	498950000	174440000	46	95	53	93
	958	YER016W	BIM1	>YER016W BIM1 SGDID:S000000818, Chr V from 188277-189311, Genome Release 64-1-1, Verified ORF, Microtubule-binding protein that together with Kar9p makes up the cortical microtubule capture site and delays the exit from mitosis when the spindle is oriente	38.361	9	0.0014625	3.5997	1	9	9	4.1	9	9	0	2	2	1	2	2	0	2	2	1	2	2	0	By MS/MS	By MS/MS	By matching	By matching	By matching	By matching	114690	33120	33737	23311	73139	0	2179000	629280	641010	442910	1389600	0	1	2	0	0
	959	YER017C	AFG3	>YER017C AFG3 SGDID:S000000819, Chr V from 191788-189503, Genome Release 64-1-1, reverse complement, Verified ORF, Component, with Yta12p, of the mitochondrial inner membrane m-AAA protease that mediates degradation of misfolded or unassembled proteins an	84.543	53.4	0	323.31	1	43.4	35.7	48.2	35.3	44.9	28.5	30	24	35	26	33	21	28	22	33	24	31	19	By MS/MS	By MS/MS	By MS/MS	By MS/MS	By MS/MS	By MS/MS	16270000	910290	14159000	932670	13671000	527230	683360000	38232000	594660000	39172000	574170000	22144000	52	15	35	13
	960	YER018C	SPC25	>YER018C SPC25 SGDID:S000000820, Chr V from 192624-191959, Genome Release 64-1-1, reverse complement, Verified ORF, Component of the evolutionarily conserved kinetochore-associated Ndc80 complex (Ndc80p-Nuf2p-Spc24p-Spc25p); involved in chromosome segrega	25.244	8.6	0	12.193	1	3.6	5	3.6	0	3.6	0	1	1	1	0	1	0	1	1	1	0	1	0	By matching	By MS/MS	By matching	By matching	By MS/MS	By matching	67657	9133.8	19357	0	48766	0	1150200	155270	329070	0	829010	0	0	1	0	0
	961	YER019C-A	SBH2	>YER019C-A SBH2 SGDID:S000002127, Chr V from 194539-194273, Genome Release 64-1-1, reverse complement, Verified ORF, Ssh1p-Sss1p-Sbh2p complex component, involved in protein translocation into the endoplasmic reticulum; homologous to Sbh1p	9.606	34.1	0	9.1273	1	26.1	34.1	26.1	22.7	26.1	34.1	2	3	2	2	2	3	2	3	2	2	2	3	By MS/MS	By MS/MS	By MS/MS	By matching	By MS/MS	By matching	12663000	1413500	9548000	1082000	12217000	759960	75978000	8481100	57288000	6492200	73301000	4559800	2	1	2	0
	962	YER020W	GPA2	>YER020W GPA2 SGDID:S000000822, Chr V from 195168-196517, Genome Release 64-1-1, Verified ORF, Nucleotide binding alpha subunit of the heterotrimeric G protein that interacts with the receptor Gpr1p, has signaling role in response to nutrients; green fluo	50.447	63.5	0	203.38	1	46.8	51.9	48.6	35.2	49.9	40.5	16	19	15	14	18	16	16	19	15	14	18	16	By MS/MS	By MS/MS	By MS/MS	By MS/MS	By MS/MS	By MS/MS	4640800	1316900	3460000	1021700	5305700	558910	120660000	34240000	89959000	26563000	137950000	14532000	12	13	15	12
	963	YER021W	RPN3	>YER021W RPN3 SGDID:S000000823, Chr V from 196948-198519, Genome Release 64-1-1, Verified ORF, Essential, non-ATPase regulatory subunit of the 26S proteasome lid, similar to the p58 subunit of the human 26S proteasome; temperature-sensitive alleles cause	60.392	47.6	0	288.33	1	34.6	44	35.8	43.8	36.7	45.7	17	22	19	22	20	24	17	22	19	22	20	24	By MS/MS	By MS/MS	By MS/MS	By MS/MS	By MS/MS	By MS/MS	1841400	1023600	3808900	812110	3718400	867470	60765000	33778000	125690000	26800000	122710000	28627000	11	20	15	20
	964	YER022W	SRB4	>YER022W SRB4 SGDID:S000000824, Chr V from 198812-200875, Genome Release 64-1-1, Verified ORF, Subunit of the RNA polymerase II mediator complex; associates with core polymerase subunits to form the RNA polymerase II holoenzyme; essential for transcriptio	78.475	12.2	0	55.268	1	5.2	11.1	7.1	9.6	7.1	8.4	3	7	4	6	4	5	3	7	4	6	4	5	By matching	By MS/MS	By MS/MS	By MS/MS	By MS/MS	By MS/MS	83367	61878	321680	48939	154250	37519	3418000	2537000	13189000	2006500	6324100	1538300	0	3	1	3
	965	YER023W	PRO3	>YER023W PRO3 SGDID:S000000825, Chr V from 201076-201936, Genome Release 64-1-1, Verified ORF, Delta 1-pyrroline-5-carboxylate reductase, catalyzes the last step in proline biosynthesis	30.131	12.6	0	5.1985	1	3.1	3.1	3.1	3.1	3.1	3.1	1	1	1	1	1	1	1	1	1	1	1	1	By MS/MS	By matching	By matching	By matching	By matching	By matching	105420	17027	29309	28257	44481	33001	1897500	306490	527570	508620	800660	594010	1	0	0	0
	966	YER024W	YAT2	>YER024W YAT2 SGDID:S000000826, Chr V from 202192-204963, Genome Release 64-1-1, Verified ORF, Carnitine acetyltransferase; has similarity to Yat1p, which is a carnitine acetyltransferase associated with the mitochondrial outer membrane	103.33	21.8	0	111.63	1	15.9	12.6	16.4	14.2	18.2	9.9	13	10	13	11	14	8	13	10	13	11	14	8	By MS/MS	By MS/MS	By MS/MS	By MS/MS	By MS/MS	By MS/MS	387660	114110	499300	113150	631310	135750	21321000	6276300	27462000	6223100	34722000	7466400	13	6	11	7
	967	YER025W	GCD11	>YER025W GCD11 SGDID:S000000827, Chr V from 205251-206834, Genome Release 64-1-1, Verified ORF, Gamma subunit of the translation initiation factor eIF2, involved in the identification of the start codon; binds GTP when forming the ternary complex with GTP	57.865	47.2	0	183.21	1	38.7	43.8	42.3	43.1	37.4	42.5	15	18	17	18	14	17	15	18	17	18	14	17	By MS/MS	By MS/MS	By MS/MS	By MS/MS	By MS/MS	By MS/MS	3248100	1910400	6504700	1546300	4317800	1276900	90948000	53492000	182130000	43298000	120900000	35753000	11	20	19	21
	968	YER026C	CHO1	>YER026C CHO1 SGDID:S000000828, Chr V from 208474-207644, Genome Release 64-1-1, reverse complement, Verified ORF, Phosphatidylserine synthase, functions in phospholipid biosynthesis; catalyzes the reaction CDP-diaclyglycerol + L-serine = CMP + L-1-phosph	30.804	25.4	0	25.749	1	25.4	20.7	20.7	25	25.4	12.7	6	4	5	5	6	3	6	4	5	5	6	3	By MS/MS	By MS/MS	By MS/MS	By MS/MS	By MS/MS	By MS/MS	4010100	623280	1672100	471700	1106600	478120	52131000	8102700	21737000	6132000	14386000	6215600	11	6	5	7
	969	YER029C	SMB1	>YER029C SMB1 SGDID:S000000831, Chr V from 213177-212587, Genome Release 64-1-1, reverse complement, Verified ORF, Core Sm protein Sm B; part of heteroheptameric complex (with Smd1p, Smd2p, Smd3p, Sme1p, Smx3p, and Smx2p) that is part of the spliceosomal	22.379	36.7	0	7.365	1	9.2	23	32.7	21.9	24	17.9	2	4	6	4	5	3	2	4	6	4	5	3	By matching	By matching	By MS/MS	By MS/MS	By MS/MS	By MS/MS	67096	152780	552590	153630	255910	162910	939350	2138900	7736300	2150800	3582800	2280800	0	0	6	1
	970	YER031C	YPT31	>YER031C YPT31 SGDID:S000000833, Chr V from 214747-214076, Genome Release 64-1-1, reverse complement, Verified ORF, Rab family GTPase, very similar to Ypt32p; involved in the exocytic pathway; mediates intra-Golgi traffic or the budding of post-Golgi vesi	24.469	62.8	0	92.314	1	39.5	62.8	32.3	62.8	35.9	56.1	9	12	6	12	8	11	3	5	1	5	2	5	By MS/MS	By MS/MS	By MS/MS	By MS/MS	By MS/MS	By MS/MS	30827000	4042600	7124900	2798200	11837000	3195600	493230000	64682000	114000000	44771000	189390000	51129000	12	11	8	11
	971	YER036C	ARB1	>YER036C ARB1 SGDID:S000000838, Chr V from 225199-223367, Genome Release 64-1-1, reverse complement, Verified ORF, ATPase of the ATP-binding cassette (ABC) family involved in 40S and 60S ribosome biogenesis, has similarity to Gcn20p; shuttles from nucleus	68.376	41	0	323.31	1	35.1	35.9	41	38.2	36.2	32.6	17	19	21	21	20	18	17	19	21	21	20	18	By MS/MS	By MS/MS	By MS/MS	By MS/MS	By MS/MS	By MS/MS	2182000	845460	3695900	880310	4001500	521330	61095000	23673000	103490000	24649000	112040000	14597000	14	14	17	15
	972	YER043C	SAH1	>YER043C SAH1 SGDID:S000000845, Chr V from 237119-235770, Genome Release 64-1-1, reverse complement, Verified ORF, S-adenosyl-L-homocysteine hydrolase, catabolizes S-adenosyl-L-homocysteine which is formed after donation of the activated methyl group of S	49.125	38.1	0	36.722	1	29	24.5	26.3	16.9	32.1	30.1	13	11	13	7	13	12	13	11	13	7	13	12	By MS/MS	By MS/MS	By MS/MS	By MS/MS	By MS/MS	By MS/MS	4567200	466110	2405300	203540	1670400	300800	95911000	9788200	50510000	4274400	35079000	6316900	13	3	12	3
	973	YER044C	ERG28	>YER044C ERG28 SGDID:S000000846, Chr V from 238016-237570, Genome Release 64-1-1, reverse complement, Verified ORF, Endoplasmic reticulum membrane protein, may facilitate protein-protein interactions between the Erg26p dehydrogenase and the Erg27p 3-ketor	17.135	33.1	0	54.904	1	20.9	20.9	33.1	20.9	33.1	27.7	4	3	5	3	4	4	4	3	5	3	4	4	By MS/MS	By MS/MS	By MS/MS	By MS/MS	By MS/MS	By MS/MS	4207700	126190	2852300	611410	3647700	161260	29454000	883360	19966000	4279900	25534000	1128800	11	2	6	2
	974	YER046W	SPO73	>YER046W SPO73 SGDID:S000000848, Chr V from 243180-243611, Genome Release 64-1-1, Verified ORF, Meiosis-specific protein of unknown function, required for spore wall formation during sporulation; dispensible for both nuclear divisions during meiosis	16.598	19.6	0	8.8586	1	19.6	19.6	19.6	9.1	19.6	0	2	2	2	1	2	0	2	2	2	1	2	0	By MS/MS	By matching	By MS/MS	By matching	By MS/MS	By matching	50300	37222	252150	27932	149160	0	452700	335000	2269300	251390	1342500	0	1	0	2	0
	976	YER048C	CAJ1	>YER048C CAJ1 SGDID:S000000850, Chr V from 248157-246982, Genome Release 64-1-1, reverse complement, Verified ORF, Nuclear type II J heat shock protein of the E. coli dnaJ family, contains a leucine zipper-like motif, binds to non-native substrates for pr	44.854	18.2	0	13.14	1	18.2	15.9	13.8	9.2	11.3	7.2	7	6	5	3	4	2	7	6	5	3	4	2	By MS/MS	By matching	By MS/MS	By MS/MS	By MS/MS	By MS/MS	310330	69751	189860	21343	127560	22418	8378800	1883300	5126100	576260	3444100	605290	4	0	5	2
	977	YER048W-A	ISD11	>YER048W-A ISD11 SGDID:S000007237, Chr V from 250718-251002, Genome Release 64-1-1, Verified ORF, Protein required for mitochondrial iron-sulfur cluster biosynthesis	11.266	21.3	0	15.188	1	21.3	21.3	21.3	9.6	21.3	9.6	2	2	2	1	2	1	2	2	2	1	2	1	By MS/MS	By matching	By MS/MS	By matching	By MS/MS	By matching	349760	94313	518570	42214	609290	51690	3147900	848820	4667100	379930	5483600	465210	1	0	2	0
	978	YER050C	RSM18	>YER050C RSM18 SGDID:S000000852, Chr V from 254387-253971, Genome Release 64-1-1, reverse complement, Verified ORF, Mitochondrial ribosomal protein of the small subunit, has similarity to E. coli S18 ribosomal protein	15.835	15.2	0	12.448	1	15.2	5.8	15.2	5.8	15.2	0	2	1	2	1	2	0	2	1	2	1	2	0	By MS/MS	By matching	By MS/MS	By matching	By MS/MS	By matching	281430	56216	882070	71784	591420	0	2814300	562160	8820700	717840	5914200	0	3	0	2	0
	979	YER052C	HOM3	>YER052C HOM3 SGDID:S000000854, Chr V from 257958-256375, Genome Release 64-1-1, reverse complement, Verified ORF, Aspartate kinase (L-aspartate 4-P-transferase); cytoplasmic enzyme that catalyzes the first step in the common pathway for methionine and th	58.109	2.1	0	8.0212	1	2.1	2.1	2.1	2.1	2.1	2.1	1	1	1	1	1	1	1	1	1	1	1	1	By MS/MS	By matching	By MS/MS	By matching	By MS/MS	By MS/MS	33339	2399.4	29808	3326	14361	3207.4	966840	69583	864440	96453	416480	93014	1	0	1	0
	980	YER053C	PIC2	>YER053C PIC2 SGDID:S000000855, Chr V from 259639-258737, Genome Release 64-1-1, reverse complement, Verified ORF, Mitochondrial phosphate carrier, imports inorganic phosphate into mitochondria; functionally redundant with Mir1p but less abundant than Mir	33.528	28	0	44.208	1	15.3	21.3	21.7	25.3	19	21.3	7	8	8	9	7	8	7	8	8	9	7	8	By MS/MS	By MS/MS	By MS/MS	By MS/MS	By MS/MS	By MS/MS	3523500	140630	1254100	326700	1583700	320130	59900000	2390800	21320000	5554000	26922000	5442100	4	2	5	2
	981	YER054C	GIP2	>YER054C GIP2 SGDID:S000000856, Chr V from 263698-262052, Genome Release 64-1-1, reverse complement, Verified ORF, Putative regulatory subunit of the protein phosphatase Glc7p, involved in glycogen metabolism; contains a conserved motif (GVNK motif) that	62.318	29	0	40.839	1	12.6	10.9	26.8	6.2	26.6	14.4	7	5	13	3	13	7	7	5	13	3	13	7	By MS/MS	By MS/MS	By MS/MS	By MS/MS	By MS/MS	By MS/MS	410160	48981	1212900	27154	706870	49156	15176000	1812300	44876000	1004700	26154000	1818800	4	1	11	1
	982	YER055C	HIS1	>YER055C HIS1 SGDID:S000000857, Chr V from 265785-264892, Genome Release 64-1-1, reverse complement, Verified ORF, ATP phosphoribosyltransferase, a hexameric enzyme, catalyzes the first step in histidine biosynthesis; mutations cause histidine auxotrophy	32.266	7.1	0	5.4962	1	0	0	7.1	0	7.1	0	0	0	1	0	1	0	0	0	1	0	1	0	By matching	By matching	By matching	By matching	By MS/MS	By matching	0	0	3211.7	0	6046.8	0	0	0	64233	0	120940	0	0	0	0	0
	983	YIL052C;YER056C-A	RPL34B	>YIL052C RPL34B SGDID:S000001314, Chr IX from 256554-256226,257063-257027, Genome Release 64-1-1, reverse complement, Verified ORF, Protein component of the large (60S) ribosomal subunit, nearly identical to Rpl34Ap and has similarity to rat L34 ribosomal	13.641	51.2	0	28.726	2	38	46.3	29.8	48.8	28.9	48.8	4	8	3	8	3	9	4	8	3	8	3	9	By MS/MS	By MS/MS	By MS/MS	By MS/MS	By MS/MS	By MS/MS	17436000	25420000	50130000	26480000	52573000	28030000	139490000	203360000	401040000	211840000	420590000	224240000	5	18	8	14
	984	YER057C	HMF1	>YER057C HMF1 SGDID:S000000859, Chr V from 271126-270737, Genome Release 64-1-1, reverse complement, Verified ORF, Member of the p14.5 protein family with similarity to Mmf1p, functionally complements Mmf1p function when targeted to mitochondria; heat sho	13.906	30.2	0	15.047	1	9.3	0	23.3	0	23.3	0	1	0	2	0	2	0	1	0	2	0	2	0	By MS/MS	By matching	By MS/MS	By matching	By MS/MS	By matching	0	0	475180	0	74755	0	0	0	3801500	0	598040	0	1	0	2	0
	985	YER058W	PET117	>YER058W PET117 SGDID:S000000860, Chr V from 271768-272091, Genome Release 64-1-1, Verified ORF, Protein required for assembly of cytochrome c oxidase	12.281	8.4	0.0041652	2.7965	1	0	8.4	0	8.4	0	8.4	0	1	0	1	0	1	0	1	0	1	0	1	By matching	By MS/MS	By matching	By MS/MS	By matching	By MS/MS	0	170830	0	183330	0	70323	0	1025000	0	1100000	0	421940	0	1	0	1
	986	YER059W	PCL6	>YER059W PCL6 SGDID:S000000861, Chr V from 272624-273886, Genome Release 64-1-1, Verified ORF, Pho85p cyclin of the Pho80p subfamily; forms the major Glc8p kinase together with Pcl7p and Pho85p; involved in the control of glycogen storage by Pho85p; stabi	47.006	12.6	0	8.3532	1	10.5	5.2	10	5.2	12.6	7.9	4	2	4	2	5	3	4	2	4	2	5	3	By MS/MS	By matching	By MS/MS	By MS/MS	By MS/MS	By matching	191220	10518	208770	11140	153880	17937	5163000	283990	5636900	300790	4154700	484310	3	0	3	2
	987	YER063W	THO1	>YER063W THO1 SGDID:S000000865, Chr V from 281710-282366, Genome Release 64-1-1, Verified ORF, Conserved nuclear RNA-binding protein; specifically binds to transcribed chromatin in a THO- and RNA-dependent manner, genetically interacts with shuttling hnRN	24.137	37.6	0	18.593	1	10.1	29.4	23.9	29.4	23.9	29.4	2	8	5	8	5	7	2	8	5	8	5	7	By matching	By MS/MS	By MS/MS	By MS/MS	By MS/MS	By MS/MS	183630	1282400	834450	528360	1294800	471640	2203500	15389000	10013000	6340300	15537000	5659700	0	2	4	2
	988	YER065C	ICL1	>YER065C ICL1 SGDID:S000000867, Chr V from 286914-285241, Genome Release 64-1-1, reverse complement, Verified ORF, Isocitrate lyase, catalyzes the formation of succinate and glyoxylate from isocitrate, a key reaction of the glyoxylate cycle; expression of	62.408	42.4	0	117.02	1	33.9	26.8	28.5	26.6	35.5	25.1	15	13	15	13	16	14	15	13	15	13	16	14	By MS/MS	By MS/MS	By MS/MS	By MS/MS	By MS/MS	By MS/MS	2187900	831590	3110000	447320	2077900	481440	61260000	23284000	87079000	12525000	58182000	13480000	17	10	18	11
	989	YER067W	RGI1	>YER067W RGI1 SGDID:S000000869, Chr V from 292066-292551, Genome Release 64-1-1, Verified ORF, Protein of unknown function involved in energy metabolism under respiratory conditions; protein abundance is increased upon intracellular iron depletion	18.989	24.2	0	13.24	1	5	19.3	5	24.2	5	16.1	1	3	1	4	1	3	1	3	1	4	1	3	By MS/MS	By MS/MS	By MS/MS	By MS/MS	By MS/MS	By MS/MS	76847	884830	75090	804740	47636	141140	691620	7963500	675810	7242600	428720	1270200	2	5	1	3
	990	YER068W	MOT2	>YER068W MOT2 SGDID:S000000870, Chr V from 293050-294813, Genome Release 64-1-1, Verified ORF, Subunit of the CCR4-NOT complex, which has roles in transcription regulation, mRNA degradation, and post-transcriptional modifications; with Ubc4p, ubiquitinate	65.353	23.5	0	82.81	1	20.8	16	20.8	14.8	20.8	16.2	10	9	11	8	11	9	10	9	11	8	11	9	By MS/MS	By MS/MS	By MS/MS	By MS/MS	By MS/MS	By MS/MS	1230900	158610	1697800	128580	1140600	200590	32002000	4123900	44143000	3343000	29656000	5215400	11	5	11	4
	991	YER069W	ARG5,6	>YER069W ARG5,6 SGDID:S000000871, Chr V from 295410-298001, Genome Release 64-1-1, Verified ORF, Protein that is processed in the mitochondrion to yield acetylglutamate kinase and N-acetyl-gamma-glutamyl-phosphate reductase, which catalyze the 2nd and 3rd	94.868	23.9	0	221.88	1	18.9	18.8	19.8	17.8	22.2	15.5	15	14	16	13	18	12	15	14	16	13	18	12	By MS/MS	By MS/MS	By MS/MS	By MS/MS	By MS/MS	By MS/MS	1889500	244700	2205100	217990	2215900	175800	100150000	12969000	116870000	11554000	117450000	9317500	11	5	12	8
	992	YER070W;YIL066C	RNR1	>YER070W RNR1 SGDID:S000000872, Chr V from 298950-301616, Genome Release 64-1-1, Verified ORF, Major isoform of the large subunit of ribonucleotide-diphosphate reductase; the RNR complex catalyzes rate-limiting step in dNTP synthesis, regulated by DNA rep	99.56	7.8	0	30.535	2	6	0.9	6	0.9	4.3	0.9	4	1	4	1	3	1	4	1	4	1	3	1	By MS/MS	By matching	By matching	By MS/MS	By MS/MS	By matching	125160	4403.5	85114	22273	76143	31134	6132800	215770	4170600	1091400	3731000	1525600	2	0	0	1
[truncated: 2,162 more rows]
[truncated: 2 more columns]

## Sheet: iBAQ values
	Protein	Molecular Weight [kDa]	Mean Normalized iBAQ [%]			Mean Sequence Coverage [%]			Mean # of Peptides
			wild-type	S266A	S266D	wild-type	S266A	S266D	wild-type	S266A	S266D
	Pex14p	40.072	100 ± 0.0	100 ± 0.0	100 ± 0.0	99.7 ± 0.0	98.9 ± 1.2	95.7 ± 3.7	99 ± 2	84 ± 7	84 ± 3
[truncated: 11 more rows]
